# Supplementary material for: 1,4-Diazo­niabicyclo­[2.2.2]octane bis­(2,4,6-trinitro­phenolate)
Source: Acta Crystallogr Sect E Struct Rep Online. 2010 Jun 5;66(Pt 7):o1584. doi: 10.1107/S1600536810021021 (PMC3006919; doi:10.1107/S1600536810021021)
Supplement: Supplementary file 1 [file e-66-o1584-sup1.cif]

##############################################################################
###                                                                        ###
###        Electronic paper (Acta Crystallographica Section E)             ###
###                                                                        ###
##############################################################################
#                                                                            #
# This CIF contains the data in a paper accepted for publication in Acta     #
# Crystallographica Section E. It conforms to the requirements of Notes      #
# for Authors for Section E, and has been peer reviewed under the auspices   #
# of the IUCr Commission on Journals.                                        #
#                                                                            #
# Full details of the Crystallographic Information File format               #
# are given in the paper "The Crystallographic Information File (CIF):       #
# a New Standard Archive File for Crystallography" by S. R. Hall, F. H.      #
# Allen and I. D. Brown [Acta Cryst. (1991), A47, 655-685].                  #
#                                                                            #
# The current version of the core CIF dictionary is obtainable from          #
# ftp://ftp.iucr.org/pub/cif_core.dic. The current version number is 2.4.    #
#                                                                            #
# Software is freely available for graphical display of the structure(s) in  #
# this CIF.  For information consult the CIF home page http://www.iucr.org/  #
# cif/home.html                                                              #
#                                                                            #
# This file may be used for bona fide research purposes within the           #
# scientific community so long as proper attribution is given to the journal # 
# article from which it was obtained.                                        #
#                                                                            #
##############################################################################
                                             
data_I
_audit_creation_method     SHELXL-97
_chemical_name_systematic
;
1,4-Diazoniabicyclo[2.2.2]octane bis(2,4,6-trinitrophenolate)
;
_chemical_name_common     ?
_chemical_formula_moiety     'C6 H14 N2 2+, 2(C6 H2 N3 O7 -)'
_chemical_formula_sum     'C18 H18 N8 O14'
_chemical_formula_iupac     'C6 H14 N2 2+, 2C6 H2 N3 O7 -'
_chemical_formula_weight     570.40
_chemical_melting_point     ?
_symmetry_cell_setting     monoclinic
_symmetry_space_group_name_H-M     'C 2/c'
_symmetry_space_group_name_Hall     '-C 2yc'
loop_
    _symmetry_equiv_pos_as_xyz
    'x, y, z'
    '-x, y, -z+1/2'
    'x+1/2, y+1/2, z'
    '-x+1/2, y+1/2, -z+1/2'
    '-x, -y, -z'
    'x, -y, z-1/2'
    '-x+1/2, -y+1/2, -z'
    'x+1/2, -y+1/2, z-1/2'
_cell_length_a     15.3808(11)
_cell_length_b     7.1520(5)
_cell_length_c     25.3527(14)
_cell_angle_alpha     90.00
_cell_angle_beta     125.496(2)
_cell_angle_gamma     90.00
_cell_volume     2270.6(3)
_cell_formula_units_Z     4
_cell_measurement_reflns_used     4042
_cell_measurement_theta_min     3.495
_cell_measurement_theta_max     27.58
_cell_measurement_temperature     93(2)
_exptl_crystal_description     'Prism'
_exptl_crystal_colour     'yellow'
_exptl_crystal_size_max     0.1
_exptl_crystal_size_mid     0.1
_exptl_crystal_size_min     0.1
_exptl_crystal_density_diffrn     1.669
_exptl_crystal_density_meas     ?
_exptl_crystal_density_method     'not measured'
_exptl_crystal_F_000     1176
_exptl_absorpt_coefficient_mu     0.146
_exptl_absorpt_correction_type     multi-scan
_exptl_absorpt_process_details     '(CrystalClear; Rigaku, 2005)'
_exptl_absorpt_correction_T_min     0.8568
_exptl_absorpt_correction_T_max     1.0000
_exptl_special_details
;
;
_diffrn_ambient_temperature     93(2)
_diffrn_radiation_type     MoK\a
_diffrn_radiation_wavelength     0.71075
_diffrn_radiation_source     'fine-focus sealed tube'
_diffrn_radiation_monochromator     graphite
_diffrn_measurement_device_type     'Rigaku SCXmini diffractometer'
_diffrn_measurement_method     '\w scans'
_diffrn_detector_area_resol_mean     13.6612
_diffrn_reflns_number     10700
_diffrn_reflns_av_R_equivalents     0.0281
_diffrn_reflns_av_sigmaI/netI     0.0219
_diffrn_reflns_theta_min     3.14
_diffrn_reflns_theta_max     27.47
_diffrn_reflns_theta_full     27.47
_diffrn_measured_fraction_theta_max     0.998
_diffrn_measured_fraction_theta_full     0.998
_diffrn_reflns_limit_h_min     -19
_diffrn_reflns_limit_h_max     18
_diffrn_reflns_limit_k_min     -9
_diffrn_reflns_limit_k_max     9
_diffrn_reflns_limit_l_min     -32
_diffrn_reflns_limit_l_max     32
_diffrn_standards_number     0
_diffrn_standards_interval_count     ?
_diffrn_standards_interval_time     ?
_diffrn_standards_decay_%     ?
_refine_special_details
;
Refinement of <i>F</i>^2^ against ALL reflections. The weighted <i>R</i>-factor
wR and goodness of fit <i>S</i> are based on <i>F</i>^2^, conventional
<i>R</i>-factors <i>R</i> are based on <i>F</i>, with <i>F</i> set to zero for
negative <i>F</i>^2^. The threshold expression of <i>F</i>^2^ >
\s(<i>F</i>^2^) is used only for calculating <i>R</i>-factors(gt) etc. and is
not relevant to the choice of reflections for refinement. <i>R</i>-factors
based on <i>F</i>^2^ are statistically about twice as large as those based on
<i>F</i>, and <i>R</i>- factors based on ALL data will be even larger.
;
_reflns_number_total     2590
_reflns_number_gt     2218
_reflns_threshold_expression     I>2sigma(I)
_refine_ls_structure_factor_coef     Fsqd
_refine_ls_matrix_type     full
_refine_ls_R_factor_all     0.0464
_refine_ls_R_factor_gt     0.0390
_refine_ls_wR_factor_gt     0.0931
_refine_ls_wR_factor_ref     0.0980
_refine_ls_goodness_of_fit_ref     1.067
_refine_ls_restrained_S_all     1.067
_refine_ls_number_reflns     2590
_refine_ls_number_parameters     181
_refine_ls_number_restraints     0
_refine_ls_hydrogen_treatment     constr
_refine_ls_weighting_scheme     calc
_refine_ls_weighting_details
         'calc w=1/[\s^2^(Fo^2^)+(0.0406P)^2^+3.4753P] where P=(Fo^2^+2Fc^2^)/3'
_atom_sites_solution_hydrogens     geom
_atom_sites_solution_primary     direct
_atom_sites_solution_secondary     difmap
_refine_ls_shift/su_max     0.000
_refine_ls_shift/su_mean     0.000
_refine_diff_density_max     0.538
_refine_diff_density_min     -0.592
_refine_ls_extinction_method     none
_refine_ls_extinction_coef     ?
loop_
    _atom_type_symbol
    _atom_type_description
    _atom_type_scat_dispersion_real
    _atom_type_scat_dispersion_imag
    _atom_type_scat_source
    'C' 'C' 0.0033 0.0016
                         'International Tables Vol C Tables 4.2.6.8 and 6.1.1.4'
    'H' 'H' 0.0000 0.0000
                         'International Tables Vol C Tables 4.2.6.8 and 6.1.1.4'
    'N' 'N' 0.0061 0.0033
                         'International Tables Vol C Tables 4.2.6.8 and 6.1.1.4'
    'O' 'O' 0.0106 0.0060
                         'International Tables Vol C Tables 4.2.6.8 and 6.1.1.4'
_computing_data_collection     'CrystalClear (Rigaku, 2005)'
_computing_cell_refinement     'CrystalClear (Rigaku, 2005)'
_computing_data_reduction     'CrystalClear (Rigaku, 2005)'
_computing_structure_solution     'SHELXS97 (Sheldrick, 2008)'
_computing_structure_refinement     'SHELXL97 (Sheldrick, 2008)'
_computing_molecular_graphics     'SHELXTL (Sheldrick, 2008)'
_computing_publication_material     'PRPKAPPA (Ferguson, 1999)'
loop_
    _atom_site_type_symbol
    _atom_site_label
    _atom_site_fract_x
    _atom_site_fract_y
    _atom_site_fract_z
    _atom_site_U_iso_or_equiv
    _atom_site_adp_type
    _atom_site_calc_flag
    _atom_site_refinement_flags
    _atom_site_occupancy
    _atom_site_disorder_assembly
    _atom_site_disorder_group
    O O1 0.06908(8) 0.27695(17) 0.12769(5) 0.0196(2) Uani d . 1 . .
    O O2 -0.12313(9) 0.44433(16) 0.07242(5) 0.0189(2) Uani d . 1 . .
    O O3 -0.23908(8) 0.41893(16) -0.03110(5) 0.0192(2) Uani d . 1 . .
    O O4 -0.13536(9) 0.27577(18) -0.16941(5) 0.0248(3) Uani d . 1 . .
    O O5 0.01746(9) 0.14572(17) -0.13108(5) 0.0241(3) Uani d . 1 . .
    O O6 0.28037(11) 0.2978(2) 0.13599(8) 0.0563(5) Uani d . 1 . .
    O O7 0.23717(10) 0.01540(18) 0.13396(7) 0.0404(4) Uani d . 1 . .
    N N1 -0.14821(10) 0.39809(17) 0.01833(6) 0.0135(3) Uani d . 1 . .
    N N2 -0.04785(10) 0.21799(18) -0.12408(6) 0.0167(3) Uani d . 1 . .
    N N3 0.21729(10) 0.17069(18) 0.11151(6) 0.0156(3) Uani d . 1 . .
    N N4 0.00848(9) 0.28214(18) 0.20398(6) 0.0136(3) Uani d . 1 . .
    H H4A 0.0147 0.2825 0.1696 0.016 Uiso calc R 1 . .
    C C1 0.03700(11) 0.2720(2) 0.06954(7) 0.0135(3) Uani d . 1 . .
    C C2 -0.06664(11) 0.3209(2) 0.01256(7) 0.0129(3) Uani d . 1 . .
    C C3 -0.09268(11) 0.30461(19) -0.04961(7) 0.0133(3) Uani d . 1 . .
    H H3A -0.1616 0.3403 -0.0859 0.016 Uiso calc R 1 . .
    C C4 -0.01856(12) 0.2367(2) -0.05864(7) 0.0143(3) Uani d . 1 . .
    C C5 0.08530(12) 0.1875(2) -0.00629(7) 0.0141(3) Uani d . 1 . .
    H H5A 0.1364 0.1409 -0.0126 0.017 Uiso calc R 1 . .
    C C6 0.10876(11) 0.2103(2) 0.05401(7) 0.0137(3) Uani d . 1 . .
    C C7 0.01049(12) 0.4793(2) 0.22402(7) 0.0163(3) Uani d . 1 . .
    H H7A -0.0450 0.5536 0.1862 0.020 Uiso calc R 1 . .
    H H7B 0.0809 0.5363 0.2414 0.020 Uiso calc R 1 . .
    C C8 0.10044(12) 0.1762(2) 0.25921(7) 0.0182(3) Uani d . 1 . .
    H H8A 0.1687 0.2302 0.2707 0.022 Uiso calc R 1 . .
    H H8B 0.0973 0.0438 0.2468 0.022 Uiso calc R 1 . .
    C C9 -0.09404(11) 0.1889(2) 0.18263(7) 0.0149(3) Uani d . 1 . .
    H H9A -0.0970 0.0621 0.1660 0.018 Uiso calc R 1 . .
    H H9B -0.1552 0.2620 0.1474 0.018 Uiso calc R 1 . .
loop_
    _atom_site_aniso_label
    _atom_site_aniso_U_11
    _atom_site_aniso_U_22
    _atom_site_aniso_U_33
    _atom_site_aniso_U_12
    _atom_site_aniso_U_13
    _atom_site_aniso_U_23
    O1 0.0162(5) 0.0311(6) 0.0120(5) 0.0027(5) 0.0085(4) 0.0029(4)
    O2 0.0207(5) 0.0237(6) 0.0143(5) 0.0014(4) 0.0113(5) -0.0021(4)
    O3 0.0138(5) 0.0258(6) 0.0153(5) 0.0029(4) 0.0069(4) 0.0023(4)
    O4 0.0198(6) 0.0389(7) 0.0128(5) -0.0009(5) 0.0078(5) 0.0008(5)
    O5 0.0306(6) 0.0267(6) 0.0222(6) 0.0043(5) 0.0194(5) -0.0029(5)
    O6 0.0256(7) 0.0389(9) 0.0517(9) -0.0181(6) -0.0076(7) 0.0214(7)
    O7 0.0271(7) 0.0164(6) 0.0401(8) 0.0023(5) -0.0020(6) 0.0064(5)
    N1 0.0144(6) 0.0126(6) 0.0138(6) -0.0010(5) 0.0083(5) 0.0008(4)
    N2 0.0201(6) 0.0165(6) 0.0153(6) -0.0040(5) 0.0114(5) -0.0029(5)
    N3 0.0138(6) 0.0181(6) 0.0164(6) 0.0000(5) 0.0096(5) 0.0013(5)
    N4 0.0142(6) 0.0167(6) 0.0113(5) 0.0000(5) 0.0082(5) 0.0000(4)
    C1 0.0150(7) 0.0125(7) 0.0137(6) -0.0023(5) 0.0087(6) 0.0003(5)
    C2 0.0138(7) 0.0118(6) 0.0147(6) -0.0013(5) 0.0092(6) -0.0003(5)
    C3 0.0140(6) 0.0108(6) 0.0137(6) -0.0028(5) 0.0073(6) -0.0002(5)
    C4 0.0192(7) 0.0118(7) 0.0133(6) -0.0034(5) 0.0103(6) -0.0018(5)
    C5 0.0168(7) 0.0105(7) 0.0182(7) -0.0008(5) 0.0120(6) -0.0006(5)
    C6 0.0129(6) 0.0118(6) 0.0156(7) -0.0006(5) 0.0078(6) 0.0024(5)
    C7 0.0199(7) 0.0155(7) 0.0142(7) -0.0031(6) 0.0102(6) -0.0015(5)
    C8 0.0142(7) 0.0256(8) 0.0141(7) 0.0063(6) 0.0077(6) 0.0023(6)
    C9 0.0137(6) 0.0167(7) 0.0127(6) -0.0030(5) 0.0067(6) -0.0027(5)
_geom_special_details
;
All esds (except the esd in the dihedral angle between two l.s. planes) are
estimated using the full covariance matrix. The cell esds are taken into
account individually in the estimation of esds in distances, angles and
torsion angles; correlations between esds in cell parameters are only used
when they are defined by crystal symmetry. An approximate (isotropic)
treatment of cell esds is used for estimating esds involving l.s. planes.
;
loop_
    _geom_bond_atom_site_label_1
    _geom_bond_atom_site_label_2
    _geom_bond_site_symmetry_2
    _geom_bond_distance
    _geom_bond_publ_flag
    O1 C1 . 1.2543(17) ?
    O2 N1 . 1.2348(16) ?
    O3 N1 . 1.2297(16) ?
    O4 N2 . 1.2274(17) ?
    O5 N2 . 1.2307(17) ?
    O6 N3 . 1.2054(19) ?
    O7 N3 . 1.2037(18) ?
    N1 C2 . 1.4535(18) ?
    N2 C4 . 1.4510(18) ?
    N3 C6 . 1.4718(18) ?
    N4 C7 . 1.4930(19) ?
    N4 C9 . 1.4942(18) ?
    N4 C8 . 1.4952(18) ?
    N4 H4A . 0.9300 ?
    C1 C6 . 1.440(2) ?
    C1 C2 . 1.4409(19) ?
    C2 C3 . 1.3876(19) ?
    C3 C4 . 1.375(2) ?
    C3 H3A . 0.9500 ?
    C4 C5 . 1.405(2) ?
    C5 C6 . 1.361(2) ?
    C5 H5A . 0.9500 ?
    C7 C7 2 1.528(3) ?
    C7 H7A . 0.9900 ?
    C7 H7B . 0.9900 ?
    C8 C9 2 1.536(2) ?
    C8 H8A . 0.9900 ?
    C8 H8B . 0.9900 ?
    C9 C8 2 1.536(2) ?
    C9 H9A . 0.9900 ?
    C9 H9B . 0.9900 ?
loop_
    _geom_angle_atom_site_label_1
    _geom_angle_atom_site_label_2
    _geom_angle_atom_site_label_3
    _geom_angle_site_symmetry_1
    _geom_angle_site_symmetry_3
    _geom_angle
    _geom_angle_publ_flag
    O3 N1 O2 . . 122.45(12) ?
    O3 N1 C2 . . 118.70(12) ?
    O2 N1 C2 . . 118.83(12) ?
    O4 N2 O5 . . 123.34(12) ?
    O4 N2 C4 . . 118.88(12) ?
    O5 N2 C4 . . 117.78(12) ?
    O7 N3 O6 . . 123.01(14) ?
    O7 N3 C6 . . 118.46(12) ?
    O6 N3 C6 . . 118.41(13) ?
    C7 N4 C9 . . 110.72(11) ?
    C7 N4 C8 . . 109.79(11) ?
    C9 N4 C8 . . 109.80(12) ?
    C7 N4 H4A . . 108.8 ?
    C9 N4 H4A . . 108.8 ?
    C8 N4 H4A . . 108.8 ?
    O1 C1 C6 . . 119.29(13) ?
    O1 C1 C2 . . 128.51(14) ?
    C6 C1 C2 . . 112.20(12) ?
    C3 C2 C1 . . 122.68(13) ?
    C3 C2 N1 . . 116.72(12) ?
    C1 C2 N1 . . 120.56(12) ?
    C4 C3 C2 . . 119.91(13) ?
    C4 C3 H3A . . 120.0 ?
    C2 C3 H3A . . 120.0 ?
    C3 C4 C5 . . 121.92(13) ?
    C3 C4 N2 . . 119.08(13) ?
    C5 C4 N2 . . 119.00(13) ?
    C6 C5 C4 . . 116.45(13) ?
    C6 C5 H5A . . 121.8 ?
    C4 C5 H5A . . 121.8 ?
    C5 C6 C1 . . 126.76(13) ?
    C5 C6 N3 . . 119.86(13) ?
    C1 C6 N3 . . 113.38(12) ?
    N4 C7 C7 . 2 108.68(7) ?
    N4 C7 H7A . . 110.0 ?
    C7 C7 H7A 2 . 110.0 ?
    N4 C7 H7B . . 110.0 ?
    C7 C7 H7B 2 . 110.0 ?
    H7A C7 H7B . . 108.3 ?
    N4 C8 C9 . 2 108.41(11) ?
    N4 C8 H8A . . 110.0 ?
    C9 C8 H8A 2 . 110.0 ?
    N4 C8 H8B . . 110.0 ?
    C9 C8 H8B 2 . 110.0 ?
    H8A C8 H8B . . 108.4 ?
    N4 C9 C8 . 2 108.72(11) ?
    N4 C9 H9A . . 109.9 ?
    C8 C9 H9A 2 . 109.9 ?
    N4 C9 H9B . . 109.9 ?
    C8 C9 H9B 2 . 109.9 ?
    H9A C9 H9B . . 108.3 ?
loop_
    _geom_torsion_atom_site_label_1
    _geom_torsion_atom_site_label_2
    _geom_torsion_atom_site_label_3
    _geom_torsion_atom_site_label_4
    _geom_torsion_site_symmetry_1
    _geom_torsion_site_symmetry_2
    _geom_torsion_site_symmetry_3
    _geom_torsion_site_symmetry_4
    _geom_torsion
    _geom_torsion_publ_flag
    O1 C1 C2 C3 . . . . -178.37(14) ?
    C6 C1 C2 C3 . . . . 1.4(2) ?
    O1 C1 C2 N1 . . . . 4.2(2) ?
    C6 C1 C2 N1 . . . . -175.98(12) ?
    O3 N1 C2 C3 . . . . 10.33(19) ?
    O2 N1 C2 C3 . . . . -167.99(13) ?
    O3 N1 C2 C1 . . . . -172.10(13) ?
    O2 N1 C2 C1 . . . . 9.59(19) ?
    C1 C2 C3 C4 . . . . 1.0(2) ?
    N1 C2 C3 C4 . . . . 178.54(12) ?
    C2 C3 C4 C5 . . . . -1.9(2) ?
    C2 C3 C4 N2 . . . . 179.07(13) ?
    O4 N2 C4 C3 . . . . 5.2(2) ?
    O5 N2 C4 C3 . . . . -175.42(13) ?
    O4 N2 C4 C5 . . . . -173.87(13) ?
    O5 N2 C4 C5 . . . . 5.5(2) ?
    C3 C4 C5 C6 . . . . 0.1(2) ?
    N2 C4 C5 C6 . . . . 179.14(13) ?
    C4 C5 C6 C1 . . . . 2.8(2) ?
    C4 C5 C6 N3 . . . . -177.06(12) ?
    O1 C1 C6 C5 . . . . 176.35(14) ?
    C2 C1 C6 C5 . . . . -3.5(2) ?
    O1 C1 C6 N3 . . . . -3.80(19) ?
    C2 C1 C6 N3 . . . . 176.37(12) ?
    O7 N3 C6 C5 . . . . -90.91(18) ?
    O6 N3 C6 C5 . . . . 93.1(2) ?
    O7 N3 C6 C1 . . . . 89.23(18) ?
    O6 N3 C6 C1 . . . . -86.80(19) ?
    C9 N4 C7 C7 . . . 2 55.03(18) ?
    C8 N4 C7 C7 . . . 2 -66.36(18) ?
    C7 N4 C8 C9 . . . 2 56.78(15) ?
    C9 N4 C8 C9 . . . 2 -65.17(13) ?
    C7 N4 C9 C8 . . . 2 -64.33(15) ?
    C8 N4 C9 C8 . . . 2 57.06(14) ?
loop_
    _geom_hbond_atom_site_label_D
    _geom_hbond_atom_site_label_H
    _geom_hbond_atom_site_label_A
    _geom_hbond_site_symmetry_A
    _geom_hbond_distance_DH
    _geom_hbond_distance_HA
    _geom_hbond_distance_DA
    _geom_hbond_angle_DHA
    N4 H4A O1 . 0.93 1.69 2.589(2) 161
    N4 H4A O2 . 0.93 2.42 2.954(2) 117
data_global
_journal_date_recd_electronic     2010-04-23
_journal_date_accepted     2010-06-02
_journal_name_full     'Acta Crystallographica, Section E'
_journal_year     2010
_journal_volume     66
_journal_issue      7
_journal_page_first     o1584
_journal_page_last     o1584
_journal_paper_category     QO
_journal_coeditor_code     RZ2442
_publ_contact_author_name     'Weiwei,SiMa*'
_publ_contact_author_address
;
Ordered Matter Science Research Center, Southeast UniVersity,
Nanjing 210096, Peiople's Republic of China
;
_publ_contact_author_email     'nysima@126.com'
_publ_contact_author_fax     '86-25-52090626'
_publ_contact_author_phone     '86-25-52090626'
_publ_section_title
;
1,4-Diazoniabicyclo[2.2.2]octane bis(2,4,6-trinitrophenolate)
;
loop_
    _publ_author_name
    _publ_author_footnote
    _publ_author_address
    'SiMa, Weiwei' .
;
Ordered Matter Science Research Center, Southeast University,
Nanjing 210096, People's Republic of China
;
