# Supplementary material for: 1,4-Diazo­niabicyclo­[2.2.2]octane bis­(2,4,6-trinitro­phenolate)
Source: Acta Crystallogr Sect E Struct Rep Online. 2010 Jun 5;66(Pt 7):o1584. doi: 10.1107/S1600536810021021 (PMC3006919; doi:10.1107/S1600536810021021)
Supplement: Supplementary file 2 [file e-66-o1584-Isup2.hkl]

# 
# h,k,l, Fc-squared, Fo-squared, sigma(Fo-squared) and status flag 
# 
data_I
_shelx_title ' trino2phenol                New: C2/c' 
_shelx_refln_list_code          4 
_shelx_F_calc_maximum      328.86 
_exptl_crystal_F_000      1176.00 
_reflns_d_resolution_high  0.7703 
 
loop_ 
 _symmetry_equiv_pos_as_xyz 
 'x, y, z' 
 '-x, y, -z+1/2' 
 'x+1/2, y+1/2, z' 
 '-x+1/2, y+1/2, -z+1/2' 
 '-x, -y, -z' 
 'x, -y, z-1/2' 
 '-x+1/2, -y+1/2, -z' 
 'x+1/2, -y+1/2, z-1/2' 
 
_cell_length_a    15.3808 
_cell_length_b     7.1520 
_cell_length_c    25.3527 
_cell_angle_alpha  90.000 
_cell_angle_beta  125.496 
_cell_angle_gamma  90.000 
 
_shelx_F_squared_multiplier     1.000 
 
loop_ 
 _refln_index_h 
 _refln_index_k 
 _refln_index_l 
 _refln_F_squared_calc 
 _refln_F_squared_meas 
 _refln_F_squared_sigma 
 _refln_observed_status 
   2   0   0    34763.61    35784.21    373.19 o 
   4   0   0     2895.88     2774.80     21.23 o 
   6   0   0    11682.51    12203.45    124.70 o 
   8   0   0    11262.99    11308.82    117.60 o 
  10   0   0      195.72      182.05      9.39 o 
  12   0   0      298.03      287.38      8.73 o 
  14   0   0      424.53      393.18     24.77 o 
  16   0   0      256.01      304.71     22.14 o 
   1   1   0     3540.65     3377.75     24.17 o 
   3   1   0      313.22      352.92      8.78 o 
   5   1   0      597.15      511.85      7.97 o 
   7   1   0     4503.50     4475.46     29.53 o 
   9   1   0      369.59      316.69      5.82 o 
  11   1   0      135.18      147.39      7.49 o 
  13   1   0       45.53       41.13      5.19 o 
  15   1   0      550.07      593.91     22.01 o 
   0   2   0    96618.00   101171.57   1968.81 o 
   2   2   0    37628.59    38517.72    477.56 o 
   4   2   0     1148.54     1398.10     13.12 o 
   6   2   0      504.44      578.11      9.14 o 
   8   2   0     2763.35     2659.54     25.95 o 
  10   2   0     1174.10     1099.57     13.73 o 
  12   2   0      136.80      164.84      9.74 o 
  14   2   0      184.60      186.94      7.43 o 
   1   3   0     5419.18     5656.38     49.37 o 
   3   3   0       37.29       42.06      5.40 o 
   5   3   0      340.97      281.05      8.10 o 
   7   3   0       90.97       95.49      7.05 o 
   9   3   0     4449.27     4297.58     37.15 o 
  11   3   0      255.60      282.53      8.20 o 
  13   3   0      244.75      287.74     12.00 o 
  15   3   0      498.80      526.48     85.08 o 
   0   4   0    13707.67    14690.47    206.69 o 
   2   4   0     3447.12     3644.45     38.08 o 
   4   4   0      872.03      991.67     19.78 o 
   6   4   0       79.61       87.24      6.59 o 
   8   4   0       87.56       92.06      6.46 o 
  10   4   0       26.51        7.05      5.91 o 
  12   4   0       96.83      135.25     13.87 o 
  14   4   0        8.32        7.81      7.11 o 
   1   5   0        4.65        9.62      7.52 o 
   3   5   0     5062.05     5033.67     52.95 o 
   5   5   0       42.53       32.66      7.21 o 
   7   5   0     1447.36     1391.26     18.88 o 
   9   5   0     1204.46     1128.95     20.31 o 
  11   5   0      747.12      804.64     15.16 o 
  13   5   0        0.14       11.32      8.13 o 
   0   6   0      167.68      186.16     16.60 o 
   2   6   0       23.60       33.21      9.74 o 
   4   6   0       92.18       55.18     10.94 o 
   6   6   0     1667.91     1613.10     22.65 o 
   8   6   0      100.53      133.74     10.24 o 
  10   6   0     1570.06     1632.28     37.82 o 
  12   6   0      428.30      434.82     18.94 o 
   1   7   0      575.17      492.72     20.78 o 
   3   7   0        0.24      -10.62     10.62 o 
   5   7   0      109.41      132.39     12.98 o 
   7   7   0       91.57      134.74     12.90 o 
   9   7   0       37.53       34.35     14.38 o 
   0   8   0     1260.70     1244.40     45.64 o 
   2   8   0       30.02       67.59     13.11 o 
   4   8   0     1462.18     1502.17     44.24 o 
   6   8   0     2807.14     2732.36     39.51 o 
   8   8   0       56.04       44.90     13.60 o 
   1   9   0      178.52      219.37     18.26 o 
   3   9   0        9.53       24.61     13.73 o 
 -15   1   1      202.44      176.64      7.68 o 
 -13   1   1      103.19      112.26      6.37 o 
 -11   1   1      246.09      253.88      8.90 o 
  -9   1   1     2562.51     2617.51     19.11 o 
  -7   1   1     1286.52     1235.12     10.62 o 
  -5   1   1    11735.06    12019.17     90.47 o 
  -3   1   1     4459.97     4247.70     28.96 o 
  -1   1   1     6035.60     5529.92     46.16 o 
   1   1   1     4209.73     4102.84     26.64 o 
   3   1   1      670.49      505.60      5.37 o 
   5   1   1      126.06       54.51      4.03 o 
   7   1   1      287.27      307.30      4.70 o 
   9   1   1      176.42      180.51      4.92 o 
  11   1   1     4896.28     4729.00     36.99 o 
  13   1   1       27.11       23.71      4.67 o 
  15   1   1        0.28        0.10      8.47 o 
 -16   2   1      409.53      464.35     20.90 o 
 -14   2   1     1080.51     1097.18     23.24 o 
 -12   2   1      836.59      817.45     13.34 o 
 -10   2   1      431.47      458.52      7.43 o 
  -8   2   1      715.50      711.46     10.77 o 
  -6   2   1     2513.36     2717.54     26.01 o 
  -4   2   1     2331.49     2678.61     20.38 o 
  -2   2   1    51769.99    53941.01    627.63 o 
   0   2   1       50.06       74.64      6.93 o 
   2   2   1     5185.26     4975.92     60.24 o 
   4   2   1     9325.69     8790.75     64.97 o 
   6   2   1     4598.61     4947.12     52.06 o 
   8   2   1     1196.75     1223.29     12.72 o 
  10   2   1     1685.54     1634.03     15.65 o 
  12   2   1      382.08      377.88      7.66 o 
  14   2   1       44.75       38.25      6.56 o 
 -15   3   1        1.16        7.00      7.59 o 
 -13   3   1      312.22      314.99      8.19 o 
 -11   3   1     1662.55     1632.17     17.56 o 
  -9   3   1      270.31      279.64     10.91 o 
  -7   3   1      782.09      838.11     13.29 o 
  -5   3   1       70.06       57.09      4.93 o 
  -3   3   1     3927.18     3934.48     35.29 o 
  -1   3   1     5589.21     5656.02     56.75 o 
   1   3   1    10870.03    10970.55     99.48 o 
   3   3   1     2371.56     2461.80     24.13 o 
   5   3   1       43.72       36.55      4.75 o 
   7   3   1     2213.60     2157.41     23.20 o 
   9   3   1       60.05       47.96      6.49 o 
  11   3   1      353.31      325.25      9.06 o 
  13   3   1        1.49        0.66      4.98 o 
  15   3   1      115.07      147.27     22.03 o 
 -14   4   1      339.29      351.25     15.55 o 
 -12   4   1      150.28      158.39     11.94 o 
 -10   4   1     2424.71     2525.82     29.58 o 
  -8   4   1     4233.27     4277.05     40.79 o 
  -6   4   1      349.96      360.66      8.65 o 
  -4   4   1     9980.27    10370.66     98.33 o 
  -2   4   1     1220.75     1252.21     17.65 o 
   0   4   1       34.40       37.44      8.07 o 
   2   4   1        7.88       -2.60      7.22 o 
   4   4   1     6140.91     6098.90    105.25 o 
   6   4   1        8.46       17.75      5.12 o 
   8   4   1      826.31      835.92     16.91 o 
  10   4   1       61.79       57.08      7.13 o 
  12   4   1       16.67        5.51      5.57 o 
  14   4   1        0.24        3.42      6.53 o 
 -13   5   1       68.42       41.71     13.60 o 
 -11   5   1      767.03      781.42     18.20 o 
  -9   5   1     1071.55      976.47     29.03 o 
  -7   5   1      197.67      217.10      9.31 o 
  -5   5   1      151.00      104.70     10.28 o 
  -3   5   1      721.80      851.74     18.50 o 
  -1   5   1     2578.17     2450.93     28.65 o 
   1   5   1        0.25       13.43      9.39 o 
   3   5   1     1810.43     1846.27     24.69 o 
   5   5   1      772.33      788.92     13.92 o 
   7   5   1      912.85      869.50     13.93 o 
   9   5   1      415.59      471.56     17.79 o 
  11   5   1      127.36      175.87     19.59 o 
  13   5   1        8.38        5.75      8.35 o 
 -12   6   1       13.51        1.82     12.69 o 
 -10   6   1        5.06       -3.85      9.57 o 
  -8   6   1     4090.48     4051.51     42.81 o 
  -6   6   1      136.41      175.18     10.58 o 
  -4   6   1      671.54      638.46     17.90 o 
  -2   6   1     2615.79     2623.91     33.53 o 
   0   6   1      158.78      167.46     16.59 o 
   2   6   1       17.57       21.01     10.83 o 
   4   6   1     2167.59     2137.29     32.12 o 
   6   6   1     2385.04     2410.44     27.85 o 
   8   6   1     1744.41     1740.98     28.78 o 
  10   6   1       13.71        0.75     12.78 o 
  12   6   1       21.77       33.77     13.48 o 
 -11   7   1       64.88       83.98     18.01 o 
  -9   7   1        2.64        7.70      9.68 o 
  -7   7   1        1.88       13.84      9.18 o 
  -5   7   1       17.56       17.99     11.39 o 
  -3   7   1      624.23      580.45     18.89 o 
  -1   7   1        0.32       16.82     10.40 o 
   1   7   1     1854.43     1794.61     28.81 o 
   3   7   1     1213.83     1253.93     29.84 o 
   5   7   1       28.96       20.55      9.14 o 
   7   7   1        8.23       17.61     14.05 o 
   9   7   1     1825.28     1817.05     32.19 o 
  -8   8   1      627.79      603.19     18.20 o 
  -6   8   1     2125.07     2181.92     34.82 o 
  -4   8   1       42.31       45.84     12.57 o 
  -2   8   1       10.82       -1.94     12.48 o 
   0   8   1      406.29      330.66     18.83 o 
   2   8   1        5.30       22.56     13.03 o 
   4   8   1     1608.41     1639.67     33.08 o 
   6   8   1      579.25      619.04     18.11 o 
  -3   9   1        3.96        3.10     21.67 o 
  -1   9   1      332.11      368.87     20.42 o 
   1   9   1       45.07       54.68     16.68 o 
   3   9   1        1.97        6.90     15.11 o 
 -16   0   2      172.73      194.46     11.25 o 
 -14   0   2       33.29       45.46      7.83 o 
 -12   0   2     1395.20     1376.42     65.48 o 
 -10   0   2     1713.73     1616.58     19.42 o 
  -8   0   2       51.80       61.82      5.38 o 
  -6   0   2        1.22       25.60      4.62 o 
  -4   0   2      426.70      559.89     11.65 o 
   2   0   2    18323.62    17951.67    173.14 o 
   4   0   2    11583.87    11054.85    105.37 o 
   6   0   2    17246.81    18650.15    202.26 o 
   8   0   2      316.43      376.03      9.40 o 
  10   0   2     2949.81     2785.78     32.73 o 
  12   0   2      359.73      359.51     18.39 o 
  14   0   2       66.54      124.33     16.84 o 
 -15   1   2        1.64        7.96      5.59 o 
 -13   1   2      718.35      697.11     11.43 o 
 -11   1   2      631.64      645.58      9.28 o 
  -9   1   2      114.09      139.28      4.74 o 
  -7   1   2      330.52      266.93      7.07 o 
  -5   1   2     1671.48     1646.06     14.13 o 
  -3   1   2     3951.66     3511.20     28.10 o 
  -1   1   2      814.59      819.89      9.12 o 
   1   1   2     6723.54     6570.46     39.92 o 
   3   1   2    15828.38    15066.73    145.11 o 
   5   1   2     3044.24     3232.67     22.06 o 
   7   1   2     1771.28     1823.65     13.02 o 
   9   1   2      209.80      198.59      6.36 o 
  11   1   2      682.45      692.00     17.32 o 
  13   1   2      133.34      145.27     10.57 o 
  15   1   2      622.17      631.20     35.50 o 
 -16   2   2        2.72       10.96      7.26 o 
 -14   2   2     1049.39     1023.20     15.57 o 
 -12   2   2      103.08      124.66      5.97 o 
 -10   2   2      504.89      523.45      9.11 o 
  -8   2   2       53.69       58.93     11.54 o 
  -6   2   2     1804.26     1795.15     17.49 o 
  -4   2   2    21908.45    22038.48    213.45 o 
  -2   2   2    53979.91    58434.27    692.62 o 
   0   2   2      553.93      606.15      9.28 o 
   2   2   2     1276.17     1098.02     18.21 o 
   4   2   2     4904.19     4902.67     34.97 o 
   6   2   2       10.37       41.91      3.43 o 
   8   2   2     6476.58     6862.77     46.73 o 
  10   2   2       47.89       60.92      5.77 o 
  12   2   2        1.45        2.27      3.67 o 
  14   2   2      415.54      460.50     27.51 o 
 -15   3   2        3.77        0.92      6.24 o 
 -13   3   2      868.56      873.71     13.26 o 
 -11   3   2      142.20      160.41      6.25 o 
  -9   3   2       61.98       90.34     11.19 o 
  -7   3   2     2762.61     2814.56     24.12 o 
  -5   3   2      396.51      374.12     11.07 o 
  -3   3   2     1687.67     1806.42     21.11 o 
  -1   3   2    13433.43    13916.44    129.33 o 
   1   3   2     1348.60     1219.69     15.25 o 
   3   3   2       11.98       12.70      4.98 o 
   5   3   2     1662.71     1821.12     18.98 o 
   7   3   2      136.57      160.03     12.98 o 
   9   3   2      669.59      609.39     11.11 o 
  11   3   2      251.67      259.82      8.90 o 
  13   3   2      180.39      181.32      7.02 o 
 -14   4   2      226.46      223.08     10.53 o 
 -12   4   2      218.89      196.55     11.56 o 
 -10   4   2     1321.08     1291.39     20.23 o 
  -8   4   2      174.91      180.43      7.71 o 
  -6   4   2       29.27        7.54      5.50 o 
  -4   4   2     3853.93     3922.83     54.89 o 
  -2   4   2     6582.54     6458.02     59.97 o 
   0   4   2     2340.63     2354.68     26.02 o 
   2   4   2     1438.62     1545.11     19.26 o 
   4   4   2     4545.99     4786.54     42.14 o 
   6   4   2     2187.96     2096.12     21.45 o 
   8   4   2     2895.20     2920.82     32.92 o 
  10   4   2       40.75       21.88      6.34 o 
  12   4   2      228.44      261.60     13.37 o 
 -13   5   2      421.53      446.52     22.09 o 
 -11   5   2       89.80       85.29      9.73 o 
  -9   5   2     1344.56     1352.74     21.25 o 
  -7   5   2     2075.36     2211.01     26.44 o 
  -5   5   2     2882.39     2831.86     36.19 o 
  -3   5   2     2559.07     2570.31     31.49 o 
  -1   5   2      529.23      582.33     17.02 o 
   1   5   2      907.75      912.28     15.68 o 
   3   5   2     1674.61     1611.08     28.31 o 
   5   5   2       74.81       86.55     10.08 o 
   7   5   2     1991.54     1975.50     39.55 o 
   9   5   2        5.05       11.90      7.81 o 
  11   5   2        7.40        7.43      6.53 o 
 -12   6   2       98.95       79.59     19.48 o 
 -10   6   2       65.93       50.78     19.53 o 
  -8   6   2     3405.05     3501.75     39.59 o 
  -6   6   2      492.40      539.84     31.14 o 
  -4   6   2     3564.91     3582.76     44.32 o 
  -2   6   2        1.96       15.95      8.59 o 
   0   6   2     1119.11     1100.44     20.15 o 
   2   6   2      297.82      319.74     14.09 o 
   4   6   2      569.99      547.96     15.45 o 
   6   6   2        0.00       -5.24     14.68 o 
   8   6   2       80.77       79.74      8.53 o 
  10   6   2        1.25       -1.90      9.65 o 
 -11   7   2      695.59      729.25     21.18 o 
  -9   7   2      212.25      210.67     19.01 o 
  -7   7   2      681.92      705.53     16.97 o 
  -5   7   2      284.08      299.02     23.71 o 
  -3   7   2      928.46      850.98     22.68 o 
  -1   7   2      535.64      573.71     27.44 o 
   1   7   2      859.33      762.21     20.45 o 
   3   7   2      156.61      160.45     22.70 o 
   5   7   2      261.07      291.11     14.27 o 
   7   7   2       38.53       60.80     12.51 o 
   9   7   2       29.40       23.01      9.90 o 
  -8   8   2       11.83        4.27     10.17 o 
  -6   8   2      485.16      440.47     20.26 o 
  -4   8   2      173.69      167.53     16.50 o 
  -2   8   2       95.99       92.70     14.69 o 
   0   8   2      417.53      451.44     25.74 o 
   2   8   2      173.58      205.15     18.89 o 
   4   8   2       12.26       18.30     10.76 o 
   6   8   2      352.48      339.43     17.24 o 
  -3   9   2       84.30       78.34     15.73 o 
  -1   9   2      222.87      243.17     20.63 o 
   1   9   2      667.33      668.21     38.46 o 
   3   9   2      121.59       91.37     26.63 o 
 -17   1   3      605.24      613.99     31.48 o 
 -15   1   3     1830.55     1823.91     28.16 o 
 -13   1   3      269.53      255.67      7.72 o 
 -11   1   3     2524.17     2407.63     19.62 o 
  -9   1   3      774.65      785.05      8.05 o 
  -7   1   3       73.63      111.67      3.49 o 
  -5   1   3     3737.24     3738.30     26.26 o 
  -3   1   3    35524.82    35087.01    743.94 o 
  -1   1   3      878.03      735.66      7.73 o 
   1   1   3    13818.10    13277.08    101.28 o 
   3   1   3      388.55      348.54      3.91 o 
   5   1   3    16700.80    17827.36    121.93 o 
   7   1   3     2255.49     2276.15     15.44 o 
   9   1   3     1215.53     1171.56     16.37 o 
  11   1   3      583.72      526.78      7.80 o 
  13   1   3       64.32        0.15      8.64 o 
 -16   2   3        1.17        4.93      6.01 o 
 -14   2   3       96.97       94.02      6.10 o 
 -12   2   3      511.93      541.14     13.02 o 
 -10   2   3     2091.33     2012.21     17.60 o 
  -8   2   3      516.30      587.04      8.77 o 
  -6   2   3      546.37      548.30     15.36 o 
  -4   2   3      465.89      531.43      9.76 o 
  -2   2   3    42480.45    44119.64    489.75 o 
   0   2   3     3888.93     3790.21     52.69 o 
   2   2   3      438.64      435.14     11.73 o 
   4   2   3    10949.73    11460.80     80.13 o 
   6   2   3     1585.79     1507.77     12.86 o 
   8   2   3      138.28      165.78      7.22 o 
  10   2   3      706.06      657.99      9.39 o 
  12   2   3        1.33       11.92      4.18 o 
  14   2   3      162.56      153.91     21.68 o 
 -15   3   3        9.23        8.85      7.17 o 
 -13   3   3        0.10        2.10      5.42 o 
 -11   3   3       98.20      124.01      6.71 o 
  -9   3   3     6177.38     6220.27     62.43 o 
  -7   3   3        0.02        2.97      4.38 o 
  -5   3   3      832.19      844.64     12.63 o 
  -3   3   3      106.43       96.86      6.41 o 
  -1   3   3    12905.97    12365.23    115.37 o 
   1   3   3     2407.99     2422.46     22.77 o 
   3   3   3      816.84      739.46     10.84 o 
   5   3   3      807.32      908.42     10.50 o 
   7   3   3     2437.03     2411.26     25.17 o 
   9   3   3      858.53      890.13     12.77 o 
  11   3   3      181.71      145.68      7.02 o 
  13   3   3        1.79       -2.72      6.17 o 
 -14   4   3       24.12       29.67      8.86 o 
 -12   4   3     1315.91     1392.70     17.71 o 
 -10   4   3     7400.89     7278.60     75.10 o 
  -8   4   3     2960.90     2904.42     29.01 o 
  -6   4   3      507.51      543.54     12.02 o 
  -4   4   3    27983.10    28842.76    313.05 o 
  -2   4   3     3040.45     3396.03     34.90 o 
   0   4   3      483.03      501.50     11.23 o 
   2   4   3       73.25      108.03      6.78 o 
   4   4   3     1023.60     1053.82     13.47 o 
   6   4   3       79.63      126.96      6.52 o 
   8   4   3      116.31      170.23     12.59 o 
  10   4   3      956.90      912.45     17.42 o 
  12   4   3       66.64       64.34     10.39 o 
 -13   5   3        0.06       -8.24      8.24 o 
 -11   5   3       32.68       41.15     12.08 o 
  -9   5   3      117.59      127.69     11.55 o 
  -7   5   3      163.62      193.49     10.88 o 
  -5   5   3     1479.93     1517.13     23.26 o 
  -3   5   3     1017.80     1127.44     17.93 o 
  -1   5   3      854.50      926.31     17.29 o 
   1   5   3      334.31      255.97     10.42 o 
   3   5   3        5.08       -5.28      5.71 o 
   5   5   3     3516.77     3734.57     37.91 o 
   7   5   3      344.52      432.73     11.97 o 
   9   5   3       16.55       18.01      8.37 o 
  11   5   3        9.30       13.07      8.61 o 
 -12   6   3        0.29       -5.73      9.14 o 
 -10   6   3     1918.89     1895.99     30.12 o 
  -8   6   3     1626.38     1618.45     23.91 o 
  -6   6   3       16.23       11.04      8.48 o 
  -4   6   3     2662.50     2691.43     36.72 o 
  -2   6   3      844.08      994.76     22.61 o 
   0   6   3      124.68      116.53     10.51 o 
   2   6   3      430.94      370.84     14.01 o 
   4   6   3     4771.09     4771.73     46.92 o 
   6   6   3      366.89      401.31     11.64 o 
   8   6   3       33.69       39.46      9.29 o 
  10   6   3        0.74       -4.24      9.75 o 
 -11   7   3      198.18      176.48     52.23 o 
  -9   7   3      135.46      132.19     14.07 o 
  -7   7   3        6.13       -9.16     10.52 o 
  -5   7   3     1373.37     1386.48     45.06 o 
  -3   7   3      567.61      568.77     18.99 o 
  -1   7   3       78.74       66.69     11.44 o 
   1   7   3      246.33      215.67     14.68 o 
   3   7   3      145.71      112.82     21.56 o 
   5   7   3        0.48       15.97      8.11 o 
   7   7   3       27.31       16.39     10.11 o 
   9   7   3        0.06       -5.37      8.59 o 
  -8   8   3      243.50      254.66     15.18 o 
  -6   8   3      294.77      237.48     23.72 o 
  -4   8   3      857.44      831.31     23.23 o 
  -2   8   3      293.82      320.57     18.49 o 
   0   8   3      243.61      255.75     18.37 o 
   2   8   3      131.50      121.06     14.95 o 
   4   8   3      327.39      330.49     21.84 o 
   6   8   3        6.69        9.97     11.57 o 
  -3   9   3        2.37       26.25     15.17 o 
  -1   9   3       43.71       64.10     15.40 o 
   1   9   3        5.07       -7.58     13.61 o 
 -16   0   4     1088.14     1068.31     20.45 o 
 -14   0   4      792.45      747.80     23.44 o 
 -12   0   4    10791.25    10896.18    215.34 o 
 -10   0   4      565.92      558.79     10.71 o 
  -8   0   4     2338.22     2476.78     37.07 o 
  -6   0   4    11059.26    10157.37    101.90 o 
  -4   0   4     6138.64     5248.72     37.59 o 
  -2   0   4    11724.82    10142.42    114.09 o 
   0   0   4     6403.01     6412.98     51.42 o 
   2   0   4     2072.66     2180.07     42.62 o 
   4   0   4    24375.88    25300.55    592.33 o 
   6   0   4     2564.44     2832.93     32.25 o 
   8   0   4     4411.24     4313.84     80.45 o 
  10   0   4      676.86      766.63     11.91 o 
  12   0   4      280.59      259.23     13.33 o 
  14   0   4     1538.23     1563.20     46.35 o 
 -17   1   4       13.43       14.57     12.76 o 
 -15   1   4      211.45      209.22      9.95 o 
 -13   1   4     2412.90     2440.50     24.54 o 
 -11   1   4     4325.55     4247.27     39.67 o 
  -9   1   4      654.73      726.91      9.86 o 
  -7   1   4        1.31       -0.92      3.89 o 
  -5   1   4    36222.71    36754.69    682.40 o 
  -3   1   4     5793.86     5531.83     52.87 o 
  -1   1   4     2145.60     2122.75     19.78 o 
   1   1   4    10030.26     9225.13     57.80 o 
   3   1   4     8747.74     9279.26     54.31 o 
   5   1   4     1330.52     1359.62      9.02 o 
   7   1   4       51.18       39.91      2.69 o 
   9   1   4      923.02      929.41     11.87 o 
  11   1   4        3.17        4.98      3.79 o 
  13   1   4      457.20      458.53     25.39 o 
 -16   2   4      143.95      155.34      9.67 o 
 -14   2   4       99.87      131.52      8.87 o 
 -12   2   4     5414.64     5455.65     43.76 o 
 -10   2   4     2799.33     2715.95     24.78 o 
  -8   2   4       25.23       20.11      3.89 o 
  -6   2   4      640.99      760.83     10.99 o 
  -4   2   4       10.78       28.74      4.86 o 
  -2   2   4     4603.56     4802.82     47.29 o 
   0   2   4     8517.02     7852.00     56.59 o 
   2   2   4     9120.74     9104.17     70.82 o 
   4   2   4     5447.66     6198.17     41.36 o 
   6   2   4      625.85      612.36      7.16 o 
   8   2   4     1449.56     1345.97     14.09 o 
  10   2   4        1.12        2.67      4.48 o 
  12   2   4       95.47       78.18     11.04 o 
  14   2   4     1085.80     1125.28     42.96 o 
 -15   3   4        4.98       -3.36      7.37 o 
 -13   3   4        4.28       13.89      6.12 o 
 -11   3   4     1306.58     1325.43     16.80 o 
  -9   3   4       13.75       -2.03      5.61 o 
  -7   3   4       40.78       55.31      7.21 o 
  -5   3   4     3256.78     3183.61     29.98 o 
  -3   3   4      576.20      484.16      9.70 o 
  -1   3   4      727.63      755.28     11.14 o 
   1   3   4     2907.35     2750.32     23.01 o 
   3   3   4      115.71      179.74      6.41 o 
   5   3   4     3944.74     4011.37     31.98 o 
   7   3   4      341.05      329.68      9.49 o 
   9   3   4       11.03        8.83      4.07 o 
  11   3   4      498.20      437.31     10.70 o 
  13   3   4        4.20       14.20     26.54 o 
 -14   4   4        6.54       -5.66      5.66 o 
 -12   4   4      433.58      432.92     21.06 o 
 -10   4   4     2189.63     2245.46     29.00 o 
  -8   4   4     1031.11     1036.38     15.18 o 
  -6   4   4     5157.28     5251.46     52.97 o 
  -4   4   4     2909.51     2987.72     32.42 o 
  -2   4   4     3200.84     3523.49     35.68 o 
   0   4   4     4156.04     4147.76     39.37 o 
   2   4   4     1877.11     1861.61     19.68 o 
   4   4   4       25.31       14.82      6.77 o 
   6   4   4     1363.17     1293.30     15.51 o 
   8   4   4       28.63       18.55      9.39 o 
  10   4   4     1921.97     1782.90     23.15 o 
  12   4   4       54.52       58.78      8.11 o 
 -13   5   4      146.80      123.75     16.79 o 
 -11   5   4     1212.88     1192.66     24.32 o 
  -9   5   4       86.72       72.14      9.59 o 
  -7   5   4       90.82       65.36     10.79 o 
  -5   5   4     1899.07     1878.09     26.11 o 
  -3   5   4      617.80      667.59     14.34 o 
  -1   5   4      883.51      906.73     20.50 o 
   1   5   4      536.99      575.14     12.93 o 
   3   5   4      647.79      640.49     11.86 o 
   5   5   4     3204.96     3214.00     31.15 o 
   7   5   4     1564.54     1514.34     20.07 o 
   9   5   4      444.94      462.18     13.98 o 
  11   5   4        0.94       12.37      9.96 o 
 -12   6   4        7.64        7.27     13.03 o 
 -10   6   4      141.66      189.44     19.50 o 
  -8   6   4     2870.14     2832.20     32.69 o 
  -6   6   4     2427.14     2451.22     36.09 o 
  -4   6   4     3573.45     3448.26     51.68 o 
  -2   6   4     6922.80     7005.61     80.47 o 
   0   6   4       51.54       28.80     12.27 o 
   2   6   4     1305.28     1243.36     23.81 o 
   4   6   4     1190.16     1109.07     17.14 o 
   6   6   4      300.99      291.07     12.47 o 
   8   6   4      217.90      198.55      9.77 o 
  10   6   4      409.77      408.68     20.87 o 
 -11   7   4      688.09      716.93     21.31 o 
  -9   7   4      282.97      345.65     17.73 o 
  -7   7   4       27.43       30.67     13.28 o 
  -5   7   4      815.01      779.92     20.17 o 
  -3   7   4      717.50      759.43     19.63 o 
  -1   7   4      766.34      819.96     20.14 o 
   1   7   4        8.37        7.71      9.38 o 
   3   7   4      147.98      127.49     12.64 o 
   5   7   4      425.72      387.13     15.79 o 
   7   7   4      314.80      286.53     12.30 o 
   9   7   4        2.57       -1.94      8.59 o 
  -8   8   4     1265.33     1256.97     25.10 o 
  -6   8   4     1413.24     1292.90     36.67 o 
  -4   8   4       47.82       47.41     14.71 o 
  -2   8   4      593.52      583.23     21.28 o 
   0   8   4      599.45      521.22     19.36 o 
   2   8   4        3.43        1.47      9.72 o 
   4   8   4       12.62       13.77      9.86 o 
   6   8   4      342.48      340.09     14.83 o 
  -3   9   4        9.88       -2.32     15.28 o 
  -1   9   4       59.13       33.43     16.35 o 
   1   9   4       31.41       46.87     16.94 o 
 -17   1   5        5.28        6.63      9.23 o 
 -15   1   5      129.86      146.15     20.62 o 
 -13   1   5     4113.83     4066.69     40.91 o 
 -11   1   5     3925.17     3788.61     33.72 o 
  -9   1   5      199.96      191.32      5.55 o 
  -7   1   5     1061.25     1023.42     10.46 o 
  -5   1   5     1517.69     1750.36     27.28 o 
  -3   1   5     1352.37     1239.69     17.73 o 
  -1   1   5    47846.00    50499.39    453.66 o 
   1   1   5     1527.26     1601.44     12.38 o 
   3   1   5     1087.64     1284.56     13.36 o 
   5   1   5       73.35      134.83      4.08 o 
   7   1   5     3022.63     3310.33     24.79 o 
   9   1   5      309.00      312.74      6.48 o 
  11   1   5      599.23      444.45     18.04 o 
  13   1   5       60.81        0.25      9.61 o 
 -16   2   5       95.02       80.82      7.73 o 
 -14   2   5      246.88      222.54      7.98 o 
 -12   2   5     3640.99     3587.90     31.18 o 
 -10   2   5     4047.17     3838.10     29.79 o 
  -8   2   5      369.20      380.33      6.27 o 
  -6   2   5     1262.19     1356.11     19.93 o 
  -4   2   5     1234.61     1099.45     15.92 o 
  -2   2   5      135.62      141.88      6.78 o 
   0   2   5     3065.32     2978.60     21.39 o 
   2   2   5      617.91      601.77      7.60 o 
   4   2   5     4465.73     4373.63     33.87 o 
   6   2   5     1936.30     1901.43     14.53 o 
   8   2   5      498.11      420.04      6.31 o 
  10   2   5      159.09      180.17      4.96 o 
  12   2   5      211.19      227.53     13.69 o 
 -15   3   5      904.99      873.28     20.57 o 
 -13   3   5     1582.95     1560.01     17.48 o 
 -11   3   5      710.01      714.09     14.42 o 
  -9   3   5      260.85      292.24     11.31 o 
  -7   3   5     2513.04     2588.96     42.34 o 
  -5   3   5       20.89       33.79      6.39 o 
  -3   3   5      121.44      108.70      6.79 o 
  -1   3   5      408.04      384.60      9.77 o 
   1   3   5      996.23     1085.60     12.42 o 
   3   3   5     3780.87     3997.87     30.52 o 
   5   3   5      771.33      849.91     10.46 o 
   7   3   5      149.15      154.58      9.27 o 
   9   3   5      595.27      607.80     12.22 o 
  11   3   5     1735.85     1595.30     51.65 o 
  13   3   5       10.30       27.73     18.39 o 
 -16   4   5      171.63      166.61     16.60 o 
 -14   4   5      350.69      392.30     11.42 o 
 -12   4   5        9.30       11.72      6.84 o 
 -10   4   5     2959.10     2965.55     35.65 o 
  -8   4   5       50.11       50.13      6.37 o 
  -6   4   5       51.88      109.02     14.17 o 
  -4   4   5    10780.21    11280.51    110.63 o 
  -2   4   5       16.61       22.09      6.12 o 
   0   4   5     5620.60     5863.01     70.16 o 
   2   4   5     1857.05     1882.00     18.97 o 
   4   4   5      540.94      547.02      9.70 o 
   6   4   5      526.96      508.81      9.61 o 
   8   4   5      672.69      664.68     13.73 o 
  10   4   5        0.36        1.42      5.91 o 
  12   4   5      143.57      133.31     42.28 o 
 -15   5   5        8.65       29.92      9.96 o 
 -13   5   5      715.79      733.72     15.40 o 
 -11   5   5     1557.37     1576.14     24.48 o 
  -9   5   5       70.53       45.56      9.76 o 
  -7   5   5        5.91       -7.15      9.49 o 
  -5   5   5     1034.48     1006.76     19.11 o 
  -3   5   5     2540.85     2633.66     32.13 o 
  -1   5   5       25.80       23.65      7.23 o 
   1   5   5       18.32       14.43      6.78 o 
   3   5   5      204.46      200.52      8.27 o 
   5   5   5      120.34      147.96      7.96 o 
   7   5   5      358.57      350.32      9.41 o 
   9   5   5        7.23        9.84      7.59 o 
  11   5   5       36.85       20.94      8.56 o 
 -12   6   5      128.11      159.02     36.70 o 
 -10   6   5      778.41      703.12     20.92 o 
  -8   6   5     1368.91     1263.20     24.49 o 
  -6   6   5     3173.97     3121.30     79.42 o 
  -4   6   5     3509.23     3488.44     52.64 o 
  -2   6   5      162.87      189.49     12.63 o 
   0   6   5        3.52       15.03      8.76 o 
   2   6   5      140.40      143.76      9.67 o 
   4   6   5       12.89       17.76     13.47 o 
   6   6   5       95.90       87.18     10.25 o 
   8   6   5      252.74      271.56     20.23 o 
  10   6   5      107.33      121.19     13.38 o 
 -11   7   5       56.56       51.41     17.72 o 
  -9   7   5       24.42       22.96     11.65 o 
  -7   7   5       12.54       20.67     10.53 o 
  -5   7   5      894.42      869.03     21.30 o 
  -3   7   5       27.92       39.17     13.90 o 
  -1   7   5       91.21      104.21     13.36 o 
   1   7   5       56.71       46.85     10.61 o 
   3   7   5      692.43      674.06     19.62 o 
   5   7   5      168.94      191.06     11.79 o 
   7   7   5      136.12      123.64     23.00 o 
  -8   8   5      260.58      231.22     16.90 o 
  -6   8   5     2032.22     1951.40     48.99 o 
  -4   8   5        1.10       -6.75     13.60 o 
  -2   8   5     1500.80     1457.78     53.89 o 
   0   8   5      309.41      321.77     18.78 o 
   2   8   5       22.80       12.58      9.97 o 
   4   8   5       67.47       85.99     12.06 o 
   6   8   5      420.85      419.72     19.54 o 
  -3   9   5       79.93       82.76     18.21 o 
  -1   9   5        2.22       15.25     15.39 o 
   1   9   5      183.10      185.44     15.59 o 
 -18   0   6       17.61       22.87     10.53 o 
 -16   0   6      281.06      283.55     13.84 o 
 -14   0   6     9189.80     9056.22    137.32 o 
 -12   0   6    15593.94    15101.88    216.33 o 
 -10   0   6      662.00      707.15      9.59 o 
  -8   0   6      504.46      403.31     12.14 o 
  -6   0   6      338.39      344.56     17.20 o 
  -4   0   6     1863.40     1948.46     28.11 o 
  -2   0   6    16422.43    15074.02    387.14 o 
   0   0   6     3977.02     3508.40     33.78 o 
   2   0   6        2.30        2.81      4.78 o 
   4   0   6       39.16        9.58      5.60 o 
   6   0   6     1122.80     1175.56     39.87 o 
   8   0   6      575.41      486.09     14.53 o 
  10   0   6     6334.76     5051.68    218.86 o 
  12   0   6      627.06      590.92     27.64 o 
 -17   1   6       56.64       66.73      8.02 o 
 -15   1   6       15.84       23.99      5.25 o 
 -13   1   6     1318.19     1364.95     20.22 o 
 -11   1   6      742.32      739.85      9.80 o 
  -9   1   6      574.15      586.67     10.98 o 
  -7   1   6     4556.52     4671.76     35.23 o 
  -5   1   6    12219.85    11562.68    148.98 o 
  -3   1   6    14457.99    14404.65    254.46 o 
  -1   1   6     1166.23     1142.87      9.36 o 
   1   1   6     7900.80     7813.29     47.06 o 
   3   1   6     3587.79     3580.22     21.34 o 
   5   1   6     2816.59     2935.46     17.01 o 
   7   1   6      612.81      547.01      5.36 o 
   9   1   6      699.83      655.65     11.22 o 
  11   1   6        0.05       -9.50      9.50 o 
  13   1   6      126.87      172.85     14.98 o 
 -16   2   6      641.68      712.78     15.02 o 
 -14   2   6     3341.00     3337.43     30.45 o 
 -12   2   6     1787.28     1763.52     17.07 o 
 -10   2   6     5707.88     5758.66     43.17 o 
  -8   2   6      610.25      533.00     12.17 o 
  -6   2   6      982.93     1042.47     18.29 o 
  -4   2   6    20158.68    20741.57    203.43 o 
  -2   2   6     1583.71     1598.13     13.35 o 
   0   2   6     2595.16     2636.46     19.79 o 
   2   2   6      154.40       98.69      5.24 o 
   4   2   6      215.79      293.45      5.48 o 
   6   2   6      333.27      334.28      6.14 o 
   8   2   6       52.86       91.15      4.24 o 
  10   2   6     1200.12     1091.87     27.42 o 
  12   2   6      376.65      378.05     14.89 o 
 -17   3   6       15.63       20.59      9.51 o 
 -15   3   6      372.78      382.34     11.24 o 
 -13   3   6       20.33       14.10      5.42 o 
 -11   3   6       70.68       55.05      6.82 o 
  -9   3   6      401.35      461.94     11.83 o 
  -7   3   6      320.24      289.00     18.39 o 
  -5   3   6     1408.84     1436.26     17.95 o 
  -3   3   6      267.26      304.65      8.26 o 
  -1   3   6      207.82      219.68      7.09 o 
   1   3   6     2751.59     2831.28     23.71 o 
   3   3   6     2619.55     2744.73     24.80 o 
   5   3   6      553.18      504.51      7.62 o 
   7   3   6      383.75      371.29     11.19 o 
   9   3   6     1153.49     1071.31     12.31 o 
  11   3   6      559.88      546.00     76.96 o 
 -16   4   6      576.50      596.49     15.46 o 
 -14   4   6      355.61      344.89     17.93 o 
 -12   4   6      532.56      528.39     12.71 o 
 -10   4   6      458.03      424.42     13.47 o 
  -8   4   6       50.17       42.80      9.13 o 
  -6   4   6     1749.65     1839.08     23.96 o 
  -4   4   6     2051.52     2176.85     26.91 o 
  -2   4   6      860.59      969.25     15.98 o 
   0   4   6      700.38      777.13     12.16 o 
   2   4   6     1856.30     2110.91     22.44 o 
   4   4   6       15.47       23.31      5.24 o 
   6   4   6        0.08       -4.77      4.77 o 
   8   4   6      123.98       91.62     10.94 o 
  10   4   6       95.66      102.91      7.08 o 
  12   4   6      529.34      511.30     32.72 o 
 -15   5   6     1466.79     1487.14     27.77 o 
 -13   5   6        4.07       -4.42      6.45 o 
 -11   5   6       19.90       11.45      9.13 o 
  -9   5   6      236.89      215.82      9.98 o 
  -7   5   6      726.12      684.77     26.75 o 
  -5   5   6       82.64      116.89     16.55 o 
  -3   5   6      503.50      543.76     14.48 o 
  -1   5   6       65.60       75.52      8.25 o 
   1   5   6      325.67      354.11     10.16 o 
   3   5   6      450.35      514.59     10.81 o 
   5   5   6       57.47       48.97      7.34 o 
   7   5   6        0.19        5.51      5.72 o 
   9   5   6      104.14      112.77      9.43 o 
  11   5   6      139.81      110.97     20.28 o 
 -14   6   6      306.44      298.84     15.66 o 
 -12   6   6       22.76       17.78     12.40 o 
 -10   6   6      277.98      302.52     23.09 o 
  -8   6   6      142.89      148.41     12.01 o 
  -6   6   6     1453.48     1387.63     40.50 o 
  -4   6   6      510.76      511.39     16.54 o 
  -2   6   6      658.33      665.43     28.31 o 
   0   6   6       89.45       75.67     10.70 o 
   2   6   6      673.17      766.34     17.27 o 
   4   6   6       17.23       27.39      7.74 o 
   6   6   6       13.92       24.84     10.12 o 
   8   6   6     1204.66     1207.15     24.40 o 
 -11   7   6        9.97        8.91     11.73 o 
  -9   7   6      309.39      315.80     22.15 o 
  -7   7   6     1538.64     1590.00     28.50 o 
  -5   7   6      826.90      807.70     33.69 o 
  -3   7   6      186.25      237.05     16.31 o 
  -1   7   6      126.09      103.85     13.11 o 
   1   7   6      173.13      181.10     11.02 o 
   3   7   6       86.33       73.23     10.32 o 
   5   7   6        0.02        4.59      9.29 o 
   7   7   6        0.19        4.27      7.27 o 
  -8   8   6     1084.61      962.58     38.92 o 
  -6   8   6      428.14      398.49     34.51 o 
  -4   8   6       38.32       41.20     14.66 o 
  -2   8   6      272.77      287.48     24.37 o 
   0   8   6      124.96      141.25     14.39 o 
   2   8   6      406.76      387.08     17.87 o 
   4   8   6      624.19      659.61     22.68 o 
  -3   9   6      164.48      164.89     21.76 o 
  -1   9   6        3.19      -10.07     12.83 o 
 -17   1   7        7.14       14.46      8.75 o 
 -15   1   7     1439.05     1412.26     17.55 o 
 -13   1   7     1652.74     1708.58     17.75 o 
 -11   1   7       11.76        3.77      4.67 o 
  -9   1   7      725.06      804.52      9.95 o 
  -7   1   7     6368.91     5695.15     43.06 o 
  -5   1   7       78.80       90.72      7.79 o 
  -3   1   7     8155.00     7150.61     49.19 o 
  -1   1   7     1904.69     2198.60     15.64 o 
   1   1   7     2054.43     1945.07     11.91 o 
   3   1   7     1364.16     1341.29     12.78 o 
   5   1   7     1667.37     1632.89     10.02 o 
   7   1   7      171.34      155.74      4.77 o 
   9   1   7     2324.35     2057.10     59.95 o 
  11   1   7      152.12      193.55     14.67 o 
  13   1   7        1.25        0.24     10.43 o 
 -16   2   7      136.68      178.42     13.82 o 
 -14   2   7     4208.84     4323.72     36.82 o 
 -12   2   7      427.07      406.38     11.45 o 
 -10   2   7      630.58      591.00     10.48 o 
  -8   2   7       84.24       99.79      7.17 o 
  -6   2   7     9526.61    10078.52    107.30 o 
  -4   2   7      816.41      719.37     11.69 o 
  -2   2   7      137.89      141.91      6.93 o 
   0   2   7      843.26      951.78     10.34 o 
   2   2   7     1733.87     1750.87     13.06 o 
   4   2   7      262.12      362.28      6.63 o 
   6   2   7      132.62       94.79      4.06 o 
   8   2   7      398.81      306.01     10.38 o 
  10   2   7       73.41       54.26     11.31 o 
  12   2   7        0.04       -5.82     12.22 o 
 -17   3   7      275.01      268.45     10.43 o 
 -15   3   7     3291.93     3302.35     33.92 o 
 -13   3   7      309.80      356.18      8.75 o 
 -11   3   7      731.62      732.31     16.48 o 
  -9   3   7     4817.63     4882.87     49.27 o 
  -7   3   7     1711.12     1739.27     26.72 o 
  -5   3   7      423.94      433.00     10.51 o 
  -3   3   7     4167.86     3921.99     37.13 o 
  -1   3   7      375.30      392.89     13.99 o 
   1   3   7      260.80      246.81      7.73 o 
   3   3   7        0.05        2.87      3.43 o 
   5   3   7      752.81      809.90     10.36 o 
   7   3   7      573.88      557.64     17.06 o 
   9   3   7      106.92       70.42      8.45 o 
  11   3   7      335.90      323.63     27.35 o 
 -16   4   7      640.17      618.60     24.59 o 
 -14   4   7      104.46      122.54     10.40 o 
 -12   4   7      147.52      190.57      7.67 o 
 -10   4   7      852.23      894.67     16.28 o 
  -8   4   7        1.40        0.80      6.61 o 
  -6   4   7       18.21       48.58      7.40 o 
  -4   4   7     6226.37     6694.97     64.00 o 
  -2   4   7       15.75       30.00      7.55 o 
   0   4   7       69.40       60.40      6.21 o 
   2   4   7     3946.30     4054.90     36.91 o 
   4   4   7     2006.59     1894.35     20.80 o 
   6   4   7       29.09       15.50      4.98 o 
   8   4   7      195.61      226.54      8.98 o 
  10   4   7      217.50      200.92     11.35 o 
 -15   5   7        1.51        5.01     10.62 o 
 -13   5   7       83.84       75.59     14.05 o 
 -11   5   7      382.84      340.43     14.36 o 
  -9   5   7      455.98      457.84     17.40 o 
  -7   5   7        0.39       -5.05     11.26 o 
  -5   5   7      209.97      229.74     11.73 o 
  -3   5   7       43.26       37.17      7.94 o 
  -1   5   7      559.41      593.83     16.19 o 
   1   5   7      130.85      120.37      7.47 o 
   3   5   7      304.18      336.83     12.33 o 
   5   5   7      140.48      122.41      8.26 o 
   7   5   7      771.98      780.55     13.38 o 
   9   5   7        0.21        1.22      6.15 o 
 -14   6   7      526.25      542.95     18.32 o 
 -12   6   7       60.99       50.73     23.28 o 
 -10   6   7      232.58      225.04     13.48 o 
  -8   6   7        3.95       -9.12      9.12 o 
  -6   6   7     3200.24     3065.79     78.17 o 
  -4   6   7      721.32      851.26     20.37 o 
  -2   6   7      344.32      397.91     19.55 o 
   0   6   7     1379.32     1435.86     25.69 o 
   2   6   7      178.00      162.74     12.94 o 
   4   6   7     1573.43     1589.39     24.37 o 
   6   6   7      155.86      165.25     10.49 o 
   8   6   7        3.86        1.67      6.03 o 
 -11   7   7        5.28       14.65     11.00 o 
  -9   7   7      306.90      274.44     19.81 o 
  -7   7   7      741.50      700.51     39.88 o 
  -5   7   7        4.26       14.08     13.01 o 
  -3   7   7      103.59      107.50     13.35 o 
  -1   7   7     1322.93     1447.29     29.46 o 
   1   7   7      783.39      759.97     16.38 o 
   3   7   7      255.14      263.41     14.44 o 
   5   7   7       83.78       75.65     13.11 o 
   7   7   7      483.02      509.36     18.47 o 
  -8   8   7      670.24      590.10     23.48 o 
  -6   8   7     1216.20     1093.49     26.66 o 
  -4   8   7      118.84      112.84     14.39 o 
  -2   8   7      144.41      151.87     18.10 o 
   0   8   7      750.20      697.28     22.61 o 
   2   8   7      369.49      376.88     16.54 o 
   4   8   7      543.48      523.66     27.16 o 
  -3   9   7       21.15       20.99     19.82 o 
  -1   9   7      100.27       62.77     20.70 o 
 -18   0   8      411.47      431.26     36.51 o 
 -16   0   8     1339.35     1407.85     52.18 o 
 -14   0   8     1217.09     1316.90     46.85 o 
 -12   0   8      538.22      521.37     29.54 o 
 -10   0   8     1205.17     1386.00     37.39 o 
  -8   0   8    23188.80    24991.24    285.07 o 
  -6   0   8    38268.36    40861.50    597.52 o 
  -4   0   8    14375.59    14198.20    180.62 o 
  -2   0   8     2839.97     2482.05     23.29 o 
   0   0   8    11606.49    10803.63    122.44 o 
   2   0   8     3855.08     4268.16     78.64 o 
   4   0   8     6106.83     6114.09    115.71 o 
   6   0   8       21.29       24.65     18.39 o 
   8   0   8      669.85      497.55     23.11 o 
  10   0   8     1158.52     1086.13     35.27 o 
  12   0   8      110.40      118.49     20.15 o 
 -17   1   8       61.84       46.00      7.18 o 
 -15   1   8        4.98        6.87      4.51 o 
 -13   1   8       29.58       15.17      4.43 o 
 -11   1   8      746.47      748.20      8.75 o 
  -9   1   8     3665.36     3757.37     37.38 o 
  -7   1   8     2409.98     2309.14     19.22 o 
  -5   1   8       49.76       28.79      3.84 o 
  -3   1   8      440.93      393.14      5.46 o 
  -1   1   8      456.69      412.92      6.59 o 
   1   1   8     6382.35     6423.09     41.78 o 
   3   1   8      871.14      972.36     17.18 o 
   5   1   8      702.93      818.54     14.17 o 
   7   1   8      973.15      913.14     22.74 o 
   9   1   8      831.77      904.70     27.93 o 
  11   1   8      120.81      179.91     25.66 o 
 -18   2   8       50.27       56.14     10.36 o 
 -16   2   8      849.38      852.67     18.53 o 
 -14   2   8      648.86      677.93     15.21 o 
 -12   2   8       27.93       32.42      4.70 o 
 -10   2   8     1401.14     1408.83     18.07 o 
  -8   2   8     4581.32     5265.99     60.39 o 
  -6   2   8    16698.74    17220.61    194.38 o 
  -4   2   8      226.28      294.73      5.41 o 
  -2   2   8       77.26       86.90      6.44 o 
   0   2   8       16.65       38.99      3.74 o 
   2   2   8      473.25      623.38      6.73 o 
   4   2   8     1008.81     1017.18      8.35 o 
   6   2   8       26.30       26.70      3.57 o 
   8   2   8     4871.18     4182.27     72.82 o 
  10   2   8        6.11        1.53     10.55 o 
  12   2   8      784.12      763.06     37.43 o 
 -17   3   8      561.41      553.66     22.54 o 
 -15   3   8     1380.14     1333.05     16.77 o 
 -13   3   8        3.19        5.18      7.95 o 
 -11   3   8       17.89       16.78      6.21 o 
  -9   3   8      817.66      869.34     14.62 o 
  -7   3   8      286.32      264.56     11.07 o 
  -5   3   8      850.48      897.48     20.97 o 
  -3   3   8     5047.36     5114.55     47.19 o 
  -1   3   8      130.58      143.80      5.76 o 
   1   3   8     5038.91     4888.38     39.60 o 
   3   3   8        3.82       -4.26      4.26 o 
   5   3   8     3377.56     3416.28     28.61 o 
   7   3   8       29.03       15.24      4.51 o 
   9   3   8      353.86      292.48     84.09 o 
  11   3   8       82.28       65.38     20.84 o 
 -16   4   8      472.00      483.58     15.21 o 
 -14   4   8        0.82       14.24      7.60 o 
 -12   4   8      200.65      153.90     12.55 o 
 -10   4   8      462.62      455.18     21.29 o 
  -8   4   8     2382.95     2352.33     45.89 o 
  -6   4   8     8187.10     8678.57     87.28 o 
  -4   4   8       47.77       45.13      6.95 o 
  -2   4   8      329.50      352.70     11.19 o 
   0   4   8     1619.94     1792.22     17.63 o 
   2   4   8     5560.87     5778.90     49.57 o 
   4   4   8      433.24      459.67     12.32 o 
   6   4   8      507.06      439.83     16.80 o 
   8   4   8      826.53      770.68     12.85 o 
  10   4   8      273.82      299.04     27.49 o 
 -15   5   8     1476.19     1525.37     24.38 o 
 -13   5   8     1025.81     1039.47     16.55 o 
 -11   5   8      505.94      529.76     14.99 o 
  -9   5   8      956.68      874.38     32.53 o 
  -7   5   8      117.64      187.01     11.02 o 
  -5   5   8     4492.41     4424.92     50.10 o 
  -3   5   8     1099.09     1005.08     17.35 o 
  -1   5   8      241.47      198.80      9.33 o 
   1   5   8      620.66      685.04     13.43 o 
   3   5   8        3.70        7.31      5.75 o 
   5   5   8       21.02       14.71      8.55 o 
   7   5   8       29.06       27.24      6.33 o 
   9   5   8        6.94        7.80      7.03 o 
 -14   6   8       21.05       22.02     15.74 o 
 -12   6   8       35.10       31.52     13.70 o 
 -10   6   8       30.32       41.56     14.22 o 
  -8   6   8     1679.10     1760.57     29.81 o 
  -6   6   8      483.47      494.76     16.78 o 
  -4   6   8     1269.26     1385.43     24.61 o 
  -2   6   8        6.28       -0.73     10.38 o 
   0   6   8     3452.38     3517.74     43.07 o 
   2   6   8      300.81      342.15     11.19 o 
   4   6   8      828.53      791.11     16.05 o 
   6   6   8      119.32      150.53      9.94 o 
   8   6   8       90.53       69.01     11.34 o 
 -11   7   8       15.87       14.17     12.92 o 
  -9   7   8      120.72      129.05     15.75 o 
  -7   7   8      640.55      707.81     22.19 o 
  -5   7   8       12.68       29.81     12.90 o 
  -3   7   8       40.94       57.55     13.20 o 
  -1   7   8      147.74      168.98     11.78 o 
   1   7   8      664.77      730.95     15.92 o 
   3   7   8        5.58        3.70      9.11 o 
   5   7   8       63.25       46.59     11.54 o 
   7   7   8      171.08      114.39     21.42 o 
 -10   8   8        0.56       17.44     12.89 o 
  -8   8   8      175.46      148.30     17.23 o 
  -6   8   8      237.01      241.52     17.25 o 
  -4   8   8      283.39      355.33     18.33 o 
  -2   8   8      162.45      151.01     15.64 o 
   0   8   8        1.37        2.32      8.65 o 
   2   8   8        5.85      -10.22     20.37 o 
   4   8   8      177.95      159.10     30.23 o 
  -3   9   8      204.20      199.10     24.29 o 
 -17   1   9      831.76      807.71     42.40 o 
 -15   1   9     1343.29     1321.39     17.10 o 
 -13   1   9        0.25        3.21      4.88 o 
 -11   1   9      216.85      271.71      8.77 o 
  -9   1   9     4357.30     4333.37     37.59 o 
  -7   1   9     1043.01      934.37     18.98 o 
  -5   1   9     9896.15     7174.98   3174.46 o 
  -3   1   9     7521.96     7011.32     49.25 o 
  -1   1   9    17041.37    16357.39    127.95 o 
   1   1   9      247.40      317.69      4.40 o 
   3   1   9     1063.07     1270.25     11.35 o 
   5   1   9     2242.80     2112.87     42.19 o 
   7   1   9      366.82      335.62     11.92 o 
   9   1   9     1374.00     1176.22     32.05 o 
  11   1   9      152.86      151.27     18.35 o 
 -18   2   9       83.96       80.78     11.16 o 
 -16   2   9       34.14       24.40      4.85 o 
 -14   2   9     2638.81     2560.31     33.17 o 
 -12   2   9      254.43      269.62      7.81 o 
 -10   2   9      332.96      329.54      5.51 o 
  -8   2   9     2184.14     2045.91     26.63 o 
  -6   2   9     9619.30     9494.14    104.62 o 
  -4   2   9      314.87      243.50      5.66 o 
  -2   2   9     2548.81     2626.62     20.47 o 
   0   2   9      954.76      906.54     13.65 o 
   2   2   9     1464.13     1515.71     12.22 o 
   4   2   9       10.41       10.23      2.18 o 
   6   2   9       60.48       48.95      2.27 o 
   8   2   9      551.80      494.86     14.66 o 
  10   2   9        1.44        8.98     10.36 o 
  12   2   9      146.38      212.83     27.97 o 
 -17   3   9       22.07       27.99      9.47 o 
 -15   3   9     1137.36     1151.65     14.95 o 
 -13   3   9       13.08       20.44      5.92 o 
 -11   3   9      210.98      185.28      6.72 o 
  -9   3   9      549.22      613.73     18.51 o 
  -7   3   9       86.50      108.63      9.41 o 
  -5   3   9      214.47      221.19     12.75 o 
  -3   3   9      715.47      689.70     13.11 o 
  -1   3   9      805.27      831.08     10.09 o 
   1   3   9       19.77        8.47      3.61 o 
   3   3   9        8.39       11.31      3.77 o 
   5   3   9     1396.24     1384.82     12.34 o 
   7   3   9       43.20       28.95      5.58 o 
   9   3   9        0.19        0.88      5.90 o 
  11   3   9       91.82       67.09     22.37 o 
 -16   4   9      959.81      869.92     15.05 o 
 -14   4   9      287.66      272.07      9.12 o 
 -12   4   9       64.21       82.02     10.24 o 
 -10   4   9      122.89      127.34     20.00 o 
  -8   4   9      141.83      132.93     12.56 o 
  -6   4   9      723.66      687.27     14.80 o 
  -4   4   9      136.15      139.54     10.63 o 
  -2   4   9     1440.03     1572.60     18.17 o 
   0   4   9     6024.84     6203.42     51.30 o 
   2   4   9      292.84      310.51     11.02 o 
   4   4   9      343.37      349.95      9.26 o 
   6   4   9     5085.01     5095.89     44.72 o 
   8   4   9       34.36       36.46      7.92 o 
  10   4   9      346.04      391.60     29.29 o 
 -15   5   9       10.02       11.16     10.75 o 
 -13   5   9      197.50      220.96     17.90 o 
 -11   5   9      263.71      242.98     14.83 o 
  -9   5   9      481.62      445.28     29.58 o 
  -7   5   9       63.58       67.98     11.45 o 
  -5   5   9      815.10      811.86     17.64 o 
  -3   5   9        4.18       14.32      8.07 o 
  -1   5   9      228.44      238.01      9.95 o 
   1   5   9        0.28       -3.02      5.28 o 
   3   5   9      567.19      582.56     20.11 o 
   5   5   9        4.84       -0.84      5.14 o 
   7   5   9        4.26        5.68      5.72 o 
   9   5   9       95.06       96.08     31.74 o 
 -14   6   9      252.62      253.01     44.93 o 
 -12   6   9       87.62       36.47     15.62 o 
 -10   6   9      596.87      644.85     45.73 o 
  -8   6   9     3141.56     2868.87     40.47 o 
  -6   6   9       32.13       35.66     10.68 o 
  -4   6   9      209.27      206.12     13.15 o 
  -2   6   9     1759.64     1721.61     31.77 o 
   0   6   9      335.00      309.71     12.19 o 
   2   6   9      688.84      771.63     18.71 o 
   4   6   9        2.15        8.82      8.09 o 
   6   6   9     1747.71     1735.31     22.91 o 
   8   6   9      700.86      698.38     36.65 o 
 -11   7   9       49.85       11.74     12.19 o 
  -9   7   9       28.09       11.91     14.51 o 
  -7   7   9        1.28        4.23     13.32 o 
  -5   7   9      108.77      128.91     14.84 o 
  -3   7   9      136.80      163.94     17.03 o 
  -1   7   9      530.80      559.72     17.29 o 
   1   7   9      118.96      122.27     12.09 o 
   3   7   9      348.99      367.17     13.49 o 
   5   7   9       58.01       44.70     14.79 o 
 -10   8   9       49.44       85.98     16.06 o 
  -8   8   9       41.51       25.32     14.35 o 
  -6   8   9      188.68      231.15     17.48 o 
  -4   8   9     1148.23     1139.51     30.74 o 
  -2   8   9     1158.62     1135.48     24.70 o 
   0   8   9       16.35       11.21      8.94 o 
   2   8   9        1.97        4.13      8.93 o 
 -18   0  10      727.94      801.87     67.51 o 
 -16   0  10      525.59      696.41     59.26 o 
 -14   0  10     2016.95     2005.23     81.17 o 
 -12   0  10      162.51      172.60     37.46 o 
 -10   0  10      352.81      433.50      8.71 o 
  -8   0  10    27473.15    29360.37    517.24 o 
  -6   0  10     9732.57     8982.48    116.55 o 
  -4   0  10     3591.05     3777.33     84.18 o 
  -2   0  10      104.51      105.40      5.69 o 
   0   0  10     5462.78     5484.72     46.11 o 
   2   0  10      540.82      502.01     16.40 o 
   4   0  10      259.46      214.47     14.77 o 
   6   0  10       40.60       19.04     12.89 o 
   8   0  10      130.81      138.01     28.68 o 
  10   0  10        1.47      -12.89     15.48 o 
 -17   1  10      820.96      822.36     38.73 o 
 -15   1  10       42.39       35.05      6.38 o 
 -13   1  10      718.37      734.64     16.78 o 
 -11   1  10     1548.13     1526.81     14.70 o 
  -9   1  10      769.89      709.97      9.98 o 
  -7   1  10       17.97       17.59      7.64 o 
  -5   1  10     1643.54     1564.79     19.79 o 
  -3   1  10     1453.82     1510.04     21.25 o 
  -1   1  10      515.27      570.86      8.78 o 
   1   1  10      134.29      107.03      2.80 o 
   3   1  10       53.64       66.80     10.37 o 
   5   1  10        5.39       -2.83      6.96 o 
   7   1  10      307.90      336.72     21.25 o 
   9   1  10       41.21       54.45     14.55 o 
  11   1  10      379.76      383.99     23.47 o 
 -18   2  10      398.57      374.69     14.87 o 
 -16   2  10      236.61      210.11      7.51 o 
 -14   2  10       86.43       74.02      4.63 o 
 -12   2  10       44.07       42.94      6.46 o 
 -10   2  10     9782.19     9828.35     73.32 o 
  -8   2  10      277.92      381.27     11.79 o 
  -6   2  10       43.49       25.57      5.57 o 
  -4   2  10     7489.17     7341.68     65.69 o 
  -2   2  10     5959.99     6315.18     43.13 o 
   0   2  10      143.64      190.52      6.84 o 
   2   2  10      655.26      692.70      6.61 o 
   4   2  10       68.33       87.06      3.81 o 
   6   2  10      176.66      134.93      3.85 o 
   8   2  10        0.33        1.80      8.75 o 
  10   2  10     1456.54     1609.61     35.39 o 
 -17   3  10      896.70      917.25     23.16 o 
 -15   3  10      194.95      240.26     11.95 o 
 -13   3  10      402.93      404.76     10.80 o 
 -11   3  10        0.94        3.55      7.40 o 
  -9   3  10       19.26       15.92      8.15 o 
  -7   3  10      717.65      678.90     17.53 o 
  -5   3  10     2571.07     2666.24     22.53 o 
  -3   3  10      223.20      255.43      7.97 o 
  -1   3  10       63.80       85.49      4.95 o 
   1   3  10      373.65      374.76      7.21 o 
   3   3  10     2331.99     2291.28     17.80 o 
   5   3  10       45.21       44.04      7.39 o 
   7   3  10     1217.67     1148.36     21.65 o 
   9   3  10       62.64       68.37     12.77 o 
  11   3  10       20.17       -3.68     29.71 o 
 -16   4  10      441.67      357.04     21.62 o 
 -14   4  10      119.28      129.44     16.62 o 
 -12   4  10       48.30       29.78      9.22 o 
 -10   4  10       17.98       19.93     11.53 o 
  -8   4  10      236.00      210.30     13.16 o 
  -6   4  10      723.86      749.91     20.44 o 
  -4   4  10     3130.14     3050.52     34.90 o 
  -2   4  10     1241.92     1257.38     15.85 o 
   0   4  10     1402.65     1463.41     15.49 o 
   2   4  10       22.44       38.81      5.81 o 
   4   4  10       89.17       82.61      7.72 o 
   6   4  10        3.16       10.98      4.25 o 
   8   4  10       30.07       14.50     11.18 o 
  10   4  10      271.10      333.71     30.56 o 
 -15   5  10      907.83      958.51     29.24 o 
 -13   5  10        1.31       -1.80      9.90 o 
 -11   5  10        2.21        3.96      8.38 o 
  -9   5  10        4.51        5.35     10.64 o 
  -7   5  10      628.56      612.81     16.73 o 
  -5   5  10       43.10       43.44      9.94 o 
  -3   5  10      987.05     1117.70     15.38 o 
  -1   5  10      338.98      389.57     12.10 o 
   1   5  10      475.17      416.26      9.80 o 
   3   5  10       10.58        9.25      5.75 o 
   5   5  10     2386.82     2541.45     25.72 o 
   7   5  10        0.81        1.34      6.45 o 
   9   5  10      889.37      914.90     43.44 o 
 -14   6  10      374.36      426.45     26.94 o 
 -12   6  10        0.58       -1.43     11.51 o 
 -10   6  10      196.23      199.05     17.31 o 
  -8   6  10        1.85       19.19     12.14 o 
  -6   6  10       82.47       97.31     11.34 o 
  -4   6  10      432.41      478.19     22.90 o 
  -2   6  10       34.01       18.20      8.09 o 
   0   6  10      226.41      228.49     11.23 o 
   2   6  10       22.28       26.45      7.73 o 
   4   6  10      658.67      608.35     15.75 o 
   6   6  10       33.13       27.28      8.01 o 
 -11   7  10       81.90       48.83     16.87 o 
  -9   7  10        0.07       11.43     10.70 o 
  -7   7  10      470.77      487.42     19.85 o 
  -5   7  10      483.68      472.12     17.75 o 
  -3   7  10      541.37      505.02     19.39 o 
  -1   7  10      484.11      463.32     15.55 o 
   1   7  10      316.22      295.14     17.50 o 
   3   7  10      846.95      778.11     19.29 o 
   5   7  10       63.29       64.89     16.57 o 
 -10   8  10      230.08      173.46     23.30 o 
  -8   8  10        5.32       -2.59     18.19 o 
  -6   8  10       30.85        7.29     12.73 o 
  -4   8  10      121.18       86.05     15.51 o 
  -2   8  10      528.03      490.97     18.72 o 
   0   8  10       73.87       54.99     22.83 o 
   2   8  10        0.19       11.72     14.81 o 
 -19   1  11      476.48      518.98     20.48 o 
 -17   1  11      189.71      202.67     19.81 o 
 -15   1  11     3496.99     3324.18    108.41 o 
 -13   1  11     1069.35      962.33     14.16 o 
 -11   1  11       61.37      120.56      7.02 o 
  -9   1  11      380.79      401.93      7.58 o 
  -7   1  11      224.40      264.02     13.63 o 
  -5   1  11     1196.10     1374.77     16.10 o 
  -3   1  11       43.74      147.10      5.41 o 
  -1   1  11     4214.00     4408.24     39.38 o 
   1   1  11      416.89      387.61      3.66 o 
   3   1  11      350.99      329.79     12.37 o 
   5   1  11      902.31      871.19     18.02 o 
   7   1  11      384.83      418.54     19.80 o 
   9   1  11        0.97       12.78     13.36 o 
  11   1  11        6.33       11.39     12.55 o 
 -18   2  11       11.97        8.11     10.74 o 
 -16   2  11       80.88       75.68      7.84 o 
 -14   2  11      144.92      149.06     13.54 o 
 -12   2  11        0.08        1.17      6.99 o 
 -10   2  11     1102.15     1280.12     15.23 o 
  -8   2  11        0.75        5.26      4.83 o 
  -6   2  11        9.32       10.94      3.78 o 
  -4   2  11     2453.96     2262.40     20.34 o 
  -2   2  11     9009.64     8962.42     69.34 o 
   0   2  11     1074.89     1161.05     10.51 o 
   2   2  11     2078.41     2064.32     13.34 o 
   4   2  11     1822.62     1808.87     20.45 o 
   6   2  11      427.78      508.82     17.88 o 
   8   2  11      525.54      505.28     22.69 o 
  10   2  11      276.67      335.34     16.72 o 
 -17   3  11      632.01      727.77     16.97 o 
 -15   3  11      176.16      160.94     13.17 o 
 -13   3  11        0.00       -1.42      3.03 o 
 -11   3  11      108.74       90.22      8.31 o 
  -9   3  11     1260.08     1384.13     24.02 o 
  -7   3  11      376.39      363.54     13.67 o 
  -5   3  11       23.64       33.73      5.48 o 
  -3   3  11       57.08       57.27      7.92 o 
  -1   3  11     2739.14     2714.29     23.39 o 
   1   3  11       32.45       36.15      7.16 o 
   3   3  11      227.50      233.47      6.89 o 
   5   3  11       22.08       31.90      4.72 o 
   7   3  11      798.74      793.24     38.68 o 
   9   3  11     1280.03     1387.33     40.12 o 
 -16   4  11     1160.76     1331.17     25.44 o 
 -14   4  11      580.35      608.04     18.01 o 
 -12   4  11      828.37      801.11     31.05 o 
 -10   4  11      612.87      654.88     39.34 o 
  -8   4  11     1297.17     1314.83     43.85 o 
  -6   4  11      359.46      385.71     18.65 o 
  -4   4  11      171.86      173.15      7.86 o 
  -2   4  11     1129.71     1205.43     14.73 o 
   0   4  11     4661.06     4824.35     45.69 o 
   2   4  11      787.18      790.12     11.86 o 
   4   4  11     1047.14     1024.17     13.33 o 
   6   4  11     1604.66     1499.62     19.32 o 
   8   4  11       26.51       48.36     16.25 o 
 -15   5  11       33.51       29.10     17.47 o 
 -13   5  11       17.99       27.48     11.59 o 
 -11   5  11     1461.53     1418.32     39.60 o 
  -9   5  11      344.03      361.35     31.85 o 
  -7   5  11        0.94       -9.55      9.55 o 
  -5   5  11      172.36      180.34     12.37 o 
  -3   5  11     1134.59     1196.74     16.94 o 
  -1   5  11      245.91      240.34     10.04 o 
   1   5  11      144.06      199.68     13.35 o 
   3   5  11      347.21      326.81     10.03 o 
   5   5  11      233.88      260.13      9.53 o 
   7   5  11     1508.53     1460.60     56.85 o 
 -14   6  11        8.25        8.40     13.82 o 
 -12   6  11       98.68       75.02     22.08 o 
 -10   6  11      111.49      106.04     15.86 o 
  -8   6  11      657.82      622.37     28.94 o 
  -6   6  11       12.45        9.98     11.60 o 
  -4   6  11      536.31      438.16     15.71 o 
  -2   6  11      360.42      405.19     17.63 o 
   0   6  11      234.22      178.82     10.96 o 
   2   6  11      304.27      340.14     16.26 o 
   4   6  11      320.16      320.57     10.33 o 
   6   6  11      580.93      467.38     12.65 o 
 -13   7  11       42.01       21.21     12.44 o 
 -11   7  11       29.91       25.52     19.74 o 
  -9   7  11      261.03      252.36     26.16 o 
  -7   7  11      760.75      840.30     22.30 o 
  -5   7  11     1597.78     1600.24     30.21 o 
  -3   7  11        9.19       34.56      8.97 o 
  -1   7  11       22.58       32.85     12.14 o 
   1   7  11      308.59      314.72     20.94 o 
   3   7  11      413.17      391.93     13.96 o 
   5   7  11       16.92       14.04      8.50 o 
 -10   8  11        1.02       -7.97     15.66 o 
  -8   8  11      790.29      786.54     25.25 o 
  -6   8  11      222.25      240.74     21.89 o 
  -4   8  11      152.11      146.98     14.46 o 
  -2   8  11       34.47       25.43     10.44 o 
   0   8  11      411.90      411.34     15.04 o 
   2   8  11        6.78        3.50     10.84 o 
 -18   0  12      168.40      177.56     32.20 o 
 -16   0  12      777.40      807.78     44.44 o 
 -14   0  12     1044.72     1083.13     46.30 o 
 -12   0  12     2850.08     2923.47     75.87 o 
 -10   0  12     2017.30     1769.13     49.18 o 
  -8   0  12     1911.89     2042.19     68.55 o 
  -6   0  12      310.89      193.77      8.08 o 
  -4   0  12   108147.05   119993.42   2490.59 o 
  -2   0  12     4125.67     4730.21     95.30 o 
   0   0  12     7407.44     8033.07     72.05 o 
   2   0  12      711.57      708.30     21.55 o 
   4   0  12     3257.40     3456.07     69.36 o 
   6   0  12       68.26       96.29     16.78 o 
   8   0  12      173.87      127.66     19.60 o 
  10   0  12      597.23      638.22     49.06 o 
 -19   1  12        8.49       -4.27     11.06 o 
 -17   1  12       94.86      108.92     22.61 o 
 -15   1  12      597.70      623.90     15.86 o 
 -13   1  12       62.43       76.87      6.37 o 
 -11   1  12     1915.69     1881.41     21.33 o 
  -9   1  12      212.24      236.95     12.22 o 
  -7   1  12     2064.09     2070.90     29.96 o 
  -5   1  12      708.97      662.07     16.49 o 
  -3   1  12     1801.80     1815.27     13.00 o 
  -1   1  12     1139.84     1140.57      8.53 o 
   1   1  12        1.05        0.91      1.50 o 
   3   1  12       27.97       30.44      8.98 o 
   5   1  12       17.27       32.37      8.15 o 
   7   1  12     1408.68     1299.06     38.92 o 
   9   1  12        8.79       -1.54     13.47 o 
 -18   2  12      694.33      776.34     31.11 o 
 -16   2  12       14.03        8.91      5.03 o 
 -14   2  12       49.84       35.84      6.34 o 
 -12   2  12      137.28      140.83      6.99 o 
 -10   2  12      377.40      421.74     19.49 o 
  -8   2  12     1992.47     1844.82     16.41 o 
  -6   2  12      406.80      311.63     10.36 o 
  -4   2  12     8484.55     8741.40     76.04 o 
  -2   2  12     9757.96    10666.36     83.14 o 
   0   2  12     1136.68     1225.65     12.47 o 
   2   2  12      254.67      285.47      9.40 o 
   4   2  12     1433.03     1363.56     16.18 o 
   6   2  12      249.69      231.13     11.90 o 
   8   2  12      161.49      187.99     12.96 o 
  10   2  12      537.11      584.83     35.67 o 
 -17   3  12      310.84      336.93     15.58 o 
 -15   3  12       62.31       67.69     10.59 o 
 -13   3  12      202.07      207.23     16.64 o 
 -11   3  12     1589.74     1702.65     17.12 o 
  -9   3  12      447.86      439.04     14.89 o 
  -7   3  12     1199.61     1166.46     14.86 o 
  -5   3  12     1058.54     1019.80     14.68 o 
  -3   3  12     1762.14     1761.98     16.83 o 
  -1   3  12     2155.01     2336.91     21.04 o 
   1   3  12     2289.39     2262.04     17.93 o 
   3   3  12       49.29       55.49      4.57 o 
   5   3  12     3327.83     3077.91     27.25 o 
   7   3  12       83.58       52.72     13.19 o 
   9   3  12       24.73       39.82     16.37 o 
 -16   4  12        0.50       19.95     11.86 o 
 -14   4  12     1094.85      984.77     31.95 o 
 -12   4  12     2181.36     2082.12     60.57 o 
 -10   4  12     1345.61     1343.44     26.97 o 
  -8   4  12     1105.63     1087.26     57.44 o 
  -6   4  12      411.80      477.17      9.32 o 
  -4   4  12     1980.12     1988.29     19.87 o 
  -2   4  12      208.34      268.78      8.24 o 
   0   4  12      864.52      867.22     12.21 o 
   2   4  12       78.96       90.91      9.88 o 
   4   4  12       52.59       90.33      5.14 o 
   6   4  12     1655.71     1702.67     37.12 o 
   8   4  12       21.55       16.00     13.09 o 
 -15   5  12        6.39        6.06      8.27 o 
 -13   5  12       74.51       68.13     10.90 o 
 -11   5  12     4673.78     4653.63     66.97 o 
  -9   5  12        0.36        5.25     11.95 o 
  -7   5  12      404.51      406.99     19.99 o 
  -5   5  12      191.55      236.74      9.59 o 
  -3   5  12        7.75        2.88      6.50 o 
  -1   5  12      414.53      421.38     11.02 o 
   1   5  12      130.97      100.99      6.95 o 
   3   5  12      745.78      802.58     25.92 o 
   5   5  12     2400.79     2284.99     26.08 o 
   7   5  12        0.06       -8.13     10.67 o 
 -14   6  12       17.78       22.99     14.60 o 
 -12   6  12      743.30      623.43     27.21 o 
 -10   6  12      567.53      591.27     29.83 o 
  -8   6  12        4.20       10.19      9.89 o 
  -6   6  12      131.59      102.76     12.41 o 
  -4   6  12      288.94      315.87     12.96 o 
  -2   6  12      151.09      199.75     12.48 o 
   0   6  12       12.46       10.09      7.74 o 
   2   6  12      179.17      194.42     11.35 o 
   4   6  12       34.99       32.16      7.18 o 
   6   6  12      652.49      641.29     84.85 o 
 -13   7  12      331.04      320.15     22.50 o 
 -11   7  12      115.36       86.93     19.90 o 
  -9   7  12        7.73       16.77     11.60 o 
  -7   7  12       23.05        0.39     10.57 o 
  -5   7  12      163.50      189.47     11.57 o 
  -3   7  12       73.79       54.00      9.10 o 
  -1   7  12       35.72       26.13      8.91 o 
   1   7  12      114.06      125.84     13.77 o 
   3   7  12      331.49      360.73     27.45 o 
  -8   8  12      215.21      195.44     20.05 o 
  -6   8  12       32.32       30.83     11.31 o 
  -4   8  12      523.23      598.29     20.45 o 
  -2   8  12      133.73      132.99     14.96 o 
   0   8  12      255.84      239.08     15.28 o 
 -19   1  13     2843.08     3208.90     53.00 o 
 -17   1  13      104.93       91.76     18.91 o 
 -15   1  13      227.23      213.88     15.68 o 
 -13   1  13      679.56      653.99     23.12 o 
 -11   1  13      937.74      978.24     23.71 o 
  -9   1  13      142.59      150.84     11.13 o 
  -7   1  13     1382.69     1505.87     22.42 o 
  -5   1  13        1.39        8.91      3.24 o 
  -3   1  13      353.96      305.83      6.30 o 
  -1   1  13     1087.08     1060.83     10.65 o 
   1   1  13        0.38       -1.24      2.62 o 
   3   1  13      246.44      257.38     11.00 o 
   5   1  13     1492.69     1515.39     48.27 o 
   7   1  13      346.69      312.04     16.64 o 
   9   1  13       21.57       23.11     15.31 o 
 -18   2  13       15.94       28.40      7.26 o 
 -16   2  13      128.70      114.91     22.03 o 
 -14   2  13      192.16      202.38     18.80 o 
 -12   2  13       10.44       26.78      6.95 o 
 -10   2  13     3048.08     3216.24     37.89 o 
  -8   2  13      320.13      340.91     19.13 o 
  -6   2  13     1430.27     1454.48     19.53 o 
  -4   2  13     1305.46     1502.60     18.13 o 
  -2   2  13       11.64       40.03      5.63 o 
   0   2  13     2622.36     2541.94     20.11 o 
   2   2  13      943.77      934.12     11.95 o 
   4   2  13     3069.57     3152.28     48.82 o 
   6   2  13      160.73      155.01     11.54 o 
   8   2  13      483.94      498.24     17.57 o 
 -17   3  13      669.14      753.12     19.80 o 
 -15   3  13      203.13      125.25     19.59 o 
 -13   3  13        7.10       12.58      4.84 o 
 -11   3  13      634.51      510.75      9.83 o 
  -9   3  13      494.84      428.94      9.97 o 
  -7   3  13     4036.78     3969.82     46.18 o 
  -5   3  13     1301.77     1239.33     18.60 o 
  -3   3  13     1062.67     1072.55     12.06 o 
  -1   3  13      307.55      383.27      7.34 o 
   1   3  13      999.66     1034.45     11.48 o 
   3   3  13     1885.78     1893.88     18.19 o 
   5   3  13       62.41       76.16      8.69 o 
   7   3  13      312.62      315.71     17.25 o 
   9   3  13       77.93       94.80     21.92 o 
 -16   4  13      766.41      901.39     21.70 o 
 -14   4  13        3.00       -0.32      3.69 o 
 -12   4  13       87.51      114.15     10.32 o 
 -10   4  13      571.64      583.08     20.84 o 
  -8   4  13       10.69       13.16      6.09 o 
  -6   4  13       68.30       73.98      5.86 o 
  -4   4  13       13.75       52.39     11.07 o 
  -2   4  13      132.16      107.36      7.77 o 
   0   4  13     1496.02     1472.65     16.37 o 
   2   4  13        0.07        7.03      4.06 o 
   4   4  13     1366.59     1397.92     20.34 o 
   6   4  13     1202.81     1114.38     50.21 o 
   8   4  13      113.02      132.51     25.47 o 
 -15   5  13       61.11       39.29     12.34 o 
 -13   5  13      276.69      285.94     15.76 o 
 -11   5  13       14.97       20.06     13.03 o 
  -9   5  13     1015.16     1049.24     54.42 o 
  -7   5  13      593.34      572.09     25.15 o 
  -5   5  13      763.02      801.87     14.71 o 
  -3   5  13      494.65      508.25     11.37 o 
  -1   5  13     1963.18     2035.43     25.76 o 
   1   5  13     1357.92     1344.60     17.32 o 
   3   5  13      183.10      165.34      8.30 o 
   5   5  13      839.74      828.82     22.61 o 
   7   5  13      187.13      261.19     28.97 o 
 -14   6  13      905.57      828.81     23.31 o 
 -12   6  13        5.45       17.40     19.42 o 
 -10   6  13       96.28      103.96     16.00 o 
  -8   6  13       58.24       89.21     13.29 o 
  -6   6  13      673.23      649.79     15.09 o 
  -4   6  13      118.93      100.43      9.49 o 
  -2   6  13       41.14       90.21     13.99 o 
   0   6  13     1115.06     1076.75     27.16 o 
   2   6  13      665.96      716.23     14.56 o 
   4   6  13      273.64      245.98     10.36 o 
   6   6  13      302.47      262.75    174.38 o 
 -13   7  13      549.98      481.55     28.73 o 
 -11   7  13       98.42       86.63     19.89 o 
  -9   7  13      181.07      224.45     23.95 o 
  -7   7  13      974.30     1014.79     34.63 o 
  -5   7  13      282.60      260.98     16.45 o 
  -3   7  13      104.14       96.23     12.82 o 
  -1   7  13      138.14      128.92     27.02 o 
   1   7  13        0.34       -7.32      7.32 o 
   3   7  13       84.89       69.04     17.95 o 
  -8   8  13      181.00      199.22     17.79 o 
  -6   8  13      269.17      335.51     15.49 o 
  -4   8  13      647.43      602.95     19.43 o 
  -2   8  13        9.25       15.33     10.07 o 
   0   8  13      171.01      136.87     22.84 o 
 -18   0  14      195.16      177.21     53.04 o 
 -16   0  14     1111.64     1254.94     55.14 o 
 -14   0  14       41.64       74.18     24.99 o 
 -12   0  14      215.18      285.22     28.71 o 
 -10   0  14     2581.30     2602.97     65.20 o 
  -8   0  14     2233.71     2303.19     43.37 o 
  -6   0  14     2071.35     1949.53     23.90 o 
  -4   0  14     1871.04     2237.20     29.50 o 
  -2   0  14      433.33      506.41     25.23 o 
   0   0  14     1826.34     1743.14     15.92 o 
   2   0  14    16376.58    16292.49    335.06 o 
   4   0  14     7296.57     6961.54    136.75 o 
   6   0  14     1151.48     1117.26     37.30 o 
   8   0  14      100.04      153.10     22.41 o 
 -19   1  14      288.03      348.52     25.66 o 
 -17   1  14       31.02       26.97     19.96 o 
 -15   1  14       12.66        3.30      7.81 o 
 -13   1  14      211.56      249.89      6.24 o 
 -11   1  14      442.61      461.41     11.38 o 
  -9   1  14      344.54      277.57     14.91 o 
  -7   1  14       11.67        2.15      6.91 o 
  -5   1  14        0.04        1.86      4.18 o 
  -3   1  14     1556.30     1565.45     13.50 o 
  -1   1  14     1877.31     1885.61     12.28 o 
   1   1  14      126.56      136.83      3.78 o 
   3   1  14      473.45      529.21     13.69 o 
   5   1  14      988.00      995.64     71.49 o 
   7   1  14      710.66      714.06     49.63 o 
   9   1  14        2.52       21.68     13.50 o 
 -18   2  14      355.86      474.63     40.43 o 
 -16   2  14       25.62       13.03      5.70 o 
 -14   2  14      343.91      304.46     14.05 o 
 -12   2  14       25.88       24.23      7.29 o 
 -10   2  14       23.15       35.69      8.82 o 
  -8   2  14     1096.65     1012.31     12.87 o 
  -6   2  14     2144.79     2135.93     20.71 o 
  -4   2  14     1541.41     1672.22     15.00 o 
  -2   2  14      346.21      395.43     17.40 o 
   0   2  14       35.89       32.53      3.73 o 
   2   2  14     3585.34     3636.57     24.88 o 
   4   2  14     9778.94     9735.56    168.84 o 
   6   2  14      778.89      728.00     34.15 o 
   8   2  14      514.67      521.71     26.38 o 
 -17   3  14      905.67      862.09     23.58 o 
 -15   3  14     1834.11     1856.30     25.93 o 
 -13   3  14      167.36      211.12     11.89 o 
 -11   3  14      118.05      117.87     26.79 o 
  -9   3  14      143.15      178.37     12.01 o 
  -7   3  14     4028.92     3754.60     39.04 o 
  -5   3  14     1670.54     1673.51     19.02 o 
  -3   3  14       25.81       29.34      5.38 o 
  -1   3  14      214.27      237.63      7.15 o 
   1   3  14       71.14       93.50      4.25 o 
   3   3  14        4.53        8.58      2.95 o 
   5   3  14      543.11      533.79     19.75 o 
   7   3  14      249.32      269.51     28.67 o 
 -16   4  14       25.80       20.61      8.44 o 
 -14   4  14      290.05      324.62     13.01 o 
 -12   4  14      364.82      277.88     17.69 o 
 -10   4  14       13.65       29.43      8.87 o 
  -8   4  14       69.45       88.84     11.01 o 
  -6   4  14     2953.24     3019.66     33.37 o 
  -4   4  14       22.55       27.33     11.74 o 
  -2   4  14       24.95       31.53      5.93 o 
   0   4  14     1604.17     1499.87     16.75 o 
   2   4  14       18.45       18.30      5.01 o 
   4   4  14     3876.45     3687.89     41.33 o 
   6   4  14      389.31      399.30     43.01 o 
 -15   5  14      119.16      104.04     13.17 o 
 -13   5  14        0.10       -4.76     21.82 o 
 -11   5  14      603.18      600.86     21.81 o 
  -9   5  14     2113.43     1987.55     40.44 o 
  -7   5  14        0.01        0.05      5.82 o 
  -5   5  14      163.67      166.91      8.67 o 
  -3   5  14      822.52      803.18     15.29 o 
  -1   5  14     1509.47     1430.58     18.09 o 
   1   5  14        3.79       -1.46      5.55 o 
   3   5  14      222.76      225.17      8.35 o 
   5   5  14      642.36      543.72     18.22 o 
 -14   6  14      157.61      147.04     13.65 o 
 -12   6  14     1355.53     1262.97     66.14 o 
 -10   6  14       81.41      100.99     20.31 o 
  -8   6  14     3110.57     3132.42     36.05 o 
  -6   6  14        0.00        6.78      6.78 o 
  -4   6  14      645.46      623.79     15.41 o 
  -2   6  14      228.71      283.63     12.33 o 
   0   6  14        0.60       -4.45      6.92 o 
   2   6  14      108.76      118.35      8.22 o 
   4   6  14       87.34       84.52      8.66 o 
 -13   7  14      198.93      227.27     17.74 o 
 -11   7  14      230.29      252.53     22.65 o 
  -9   7  14      191.21      241.44     32.44 o 
  -7   7  14      334.00      324.37     21.73 o 
  -5   7  14       22.23       17.13      9.13 o 
  -3   7  14      617.19      603.45     22.26 o 
  -1   7  14       84.43       94.06     23.44 o 
   1   7  14      198.56      165.22     17.41 o 
   3   7  14        4.01       37.51     10.73 o 
  -8   8  14      142.47      125.39     12.15 o 
  -6   8  14       40.74       32.00     11.60 o 
  -4   8  14     1164.12     1148.05     23.83 o 
  -2   8  14      317.51      302.43     16.67 o 
 -19   1  15        2.75        0.97     16.67 o 
 -17   1  15      251.88      294.53     25.95 o 
 -15   1  15        1.28        3.26      3.62 o 
 -13   1  15      527.51      527.34     29.60 o 
 -11   1  15      676.62      659.59     10.74 o 
  -9   1  15     4335.27     4225.52     63.44 o 
  -7   1  15     7458.86     7480.78     66.12 o 
  -5   1  15      100.95      102.19      4.45 o 
  -3   1  15        7.62        6.99      3.30 o 
  -1   1  15     1132.85     1083.34      9.01 o 
   1   1  15     5556.84     5479.87     63.38 o 
   3   1  15     2712.49     2597.23     45.38 o 
   5   1  15     1057.59     1059.41     51.73 o 
   7   1  15      137.15      140.47     15.59 o 
   9   1  15      261.53      281.34     29.69 o 
 -18   2  15        9.35       24.16     14.37 o 
 -16   2  15      214.02      238.64     10.49 o 
 -14   2  15      649.71      596.33     24.69 o 
 -12   2  15     2071.69     1868.96     22.13 o 
 -10   2  15      971.34      969.65     17.75 o 
  -8   2  15       60.07       54.20      2.45 o 
  -6   2  15     2751.62     2799.01     26.51 o 
  -4   2  15     1067.94     1138.16     12.45 o 
  -2   2  15      284.44      286.98      6.18 o 
   0   2  15     5684.04     5630.85     40.25 o 
   2   2  15      165.49      177.46      5.49 o 
   4   2  15     1938.92     1912.08     31.37 o 
   6   2  15       53.04       85.07     11.49 o 
   8   2  15      210.13      305.99     32.64 o 
 -17   3  15       12.24       23.68     10.98 o 
 -15   3  15       86.08       66.91     13.17 o 
 -13   3  15      486.02      404.08     16.01 o 
 -11   3  15      683.20      713.90     19.49 o 
  -9   3  15        3.41        4.64      5.37 o 
  -7   3  15       13.86       14.91      8.44 o 
  -5   3  15     4573.10     4448.10     42.87 o 
  -3   3  15      551.06      569.69     11.80 o 
  -1   3  15      471.73      444.30      9.56 o 
   1   3  15       73.59       49.17      8.65 o 
   3   3  15     4390.16     4279.54     61.65 o 
   5   3  15        3.20      -10.77     10.77 o 
   7   3  15       31.98       27.92     12.89 o 
 -16   4  15     1408.26     1512.92     23.12 o 
 -14   4  15      706.92      698.11     18.14 o 
 -12   4  15      669.93      467.64     29.84 o 
 -10   4  15      709.78      724.69     14.24 o 
  -8   4  15     1733.78     1851.33     23.72 o 
  -6   4  15     3325.92     3444.26     38.68 o 
  -4   4  15      309.38      338.95      9.81 o 
  -2   4  15      272.07      307.00      9.61 o 
   0   4  15     1842.12     1926.18     19.83 o 
   2   4  15        2.98       -2.77      3.81 o 
   4   4  15       70.11       56.71      7.65 o 
   6   4  15     1657.43     1720.68     63.74 o 
 -15   5  15        0.62       -0.20      8.01 o 
 -13   5  15      398.27      249.37    125.71 o 
 -11   5  15      531.69      313.20    110.40 o 
  -9   5  15     1088.92     1104.14     21.23 o 
  -7   5  15      261.39      239.80     10.22 o 
  -5   5  15        7.07       17.77      6.33 o 
  -3   5  15      438.62      431.74     13.63 o 
  -1   5  15       49.54       57.93      7.24 o 
   1   5  15     1146.14     1067.55     16.23 o 
   3   5  15      284.19      261.38      9.98 o 
   5   5  15      439.98      359.77     57.54 o 
 -14   6  15      122.22      162.80     19.75 o 
 -12   6  15      136.67      126.10     18.13 o 
 -10   6  15     1596.47     1420.92     31.84 o 
  -8   6  15      425.21      397.88     17.31 o 
  -6   6  15     2144.33     2292.73     29.18 o 
  -4   6  15     1409.49     1356.14     20.34 o 
  -2   6  15      320.92      275.37     14.64 o 
   0   6  15      927.67      983.06     22.34 o 
   2   6  15      112.78       87.18      9.83 o 
   4   6  15        2.35        0.59      5.91 o 
 -11   7  15       22.32        7.66     15.46 o 
  -9   7  15        2.07       23.54     11.68 o 
  -7   7  15       21.66       24.62     10.00 o 
  -5   7  15      101.89      110.90     10.66 o 
  -3   7  15      285.22      292.17     13.09 o 
  -1   7  15       37.61       45.07      9.11 o 
   1   7  15      104.64       88.60     14.16 o 
  -8   8  15      133.96      108.17     14.45 o 
  -6   8  15       93.35      102.60     14.37 o 
  -4   8  15     2137.95     2081.22     44.20 o 
  -2   8  15      724.62      832.66     19.27 o 
 -18   0  16       45.53       59.16     30.36 o 
 -16   0  16     3305.75     3084.30    124.84 o 
 -14   0  16       51.53       40.52     25.02 o 
 -12   0  16      134.44      216.54     27.32 o 
 -10   0  16      360.52      350.53     28.40 o 
  -8   0  16     1420.98     1318.85     23.68 o 
  -6   0  16      793.57      807.52     15.92 o 
  -4   0  16       34.79       46.12      6.56 o 
  -2   0  16       11.49       15.87      6.63 o 
   0   0  16    12180.11    12179.64    117.24 o 
   2   0  16    16752.83    16681.46    339.53 o 
   4   0  16      522.01      463.25     24.92 o 
   6   0  16     2353.23     2415.73     80.31 o 
   8   0  16      581.99      661.79     35.81 o 
 -19   1  16       76.46       79.70     16.09 o 
 -17   1  16       89.25       70.64     33.57 o 
 -15   1  16      808.40      720.15     48.99 o 
 -13   1  16      739.90      753.81     13.69 o 
 -11   1  16       50.03       62.96      3.71 o 
  -9   1  16     3324.40     3127.72     41.93 o 
  -7   1  16     1040.93     1035.38     12.61 o 
  -5   1  16      105.31      108.76      5.11 o 
  -3   1  16     2181.96     2198.49     21.87 o 
  -1   1  16     3444.29     3342.94     26.04 o 
   1   1  16        2.48        2.16      3.08 o 
   3   1  16      100.88      117.30     12.19 o 
   5   1  16      818.73      826.86     27.73 o 
   7   1  16      148.39      184.43     32.12 o 
 -18   2  16       11.49       14.89     19.50 o 
 -16   2  16      356.52      265.44     14.16 o 
 -14   2  16       80.62       39.55      6.55 o 
 -12   2  16     1921.88     2133.13     23.79 o 
 -10   2  16       15.73       26.55      8.22 o 
  -8   2  16      207.00      188.36     11.51 o 
  -6   2  16     1936.61     1997.75     33.64 o 
  -4   2  16     2446.34     2318.23     22.10 o 
  -2   2  16     1997.07     2010.32     26.00 o 
   0   2  16     8215.85     8134.40     55.35 o 
   2   2  16     4491.45     4254.98    103.40 o 
   4   2  16       62.29       92.12     11.85 o 
   6   2  16      153.49      201.86     16.96 o 
   8   2  16      948.46     1073.83     48.43 o 
 -17   3  16      347.73      324.81     25.80 o 
 -15   3  16     1021.31     1075.01     20.15 o 
 -13   3  16      281.57      266.53     10.00 o 
 -11   3  16      818.89      829.01     20.95 o 
  -9   3  16       37.60       54.10      6.30 o 
  -7   3  16       30.41       23.72      5.80 o 
  -5   3  16     3248.43     3378.48     34.38 o 
  -3   3  16      972.46     1058.59     14.67 o 
  -1   3  16       89.86       81.35      6.95 o 
   1   3  16     1938.92     1978.94     17.47 o 
   3   3  16     1661.31     1614.47     40.42 o 
   5   3  16        9.11       11.14     20.10 o 
   7   3  16       25.70       25.79     14.21 o 
 -16   4  16        6.24       17.77     10.15 o 
 -14   4  16        0.28        3.71      6.85 o 
 -12   4  16      798.29      692.03     30.08 o 
 -10   4  16      815.67      704.86     23.34 o 
  -8   4  16       17.06       23.81      7.38 o 
  -6   4  16       70.45       69.27      7.94 o 
  -4   4  16       19.32       12.47     11.71 o 
  -2   4  16       28.64        8.01      5.09 o 
   0   4  16     1459.37     1489.36     18.57 o 
   2   4  16        9.48       12.70      5.37 o 
   4   4  16       79.27       75.59     11.80 o 
   6   4  16     1259.82     1319.03     45.37 o 
 -15   5  16      515.75      531.32     18.72 o 
 -13   5  16        0.31        3.18     14.50 o 
 -11   5  16       14.34       20.43      9.32 o 
  -9   5  16      105.39       86.62      7.71 o 
  -7   5  16      285.50      297.97     13.64 o 
  -5   5  16       13.33       22.76      7.40 o 
  -3   5  16      172.92      180.90     13.05 o 
  -1   5  16      270.15      252.26     11.57 o 
   1   5  16      808.15      837.37     20.67 o 
   3   5  16       66.19       73.44     10.19 o 
   5   5  16       55.55       85.27     19.55 o 
 -14   6  16      129.58      162.34     14.24 o 
 -12   6  16      572.79      581.34     48.87 o 
 -10   6  16       53.78       27.79     10.55 o 
  -8   6  16      608.72      676.87     20.28 o 
  -6   6  16     5076.47     5311.00     56.81 o 
  -4   6  16      543.61      557.27     13.10 o 
  -2   6  16      493.34      518.38     16.95 o 
   0   6  16      145.09      134.63      9.47 o 
   2   6  16      712.97      644.18     18.71 o 
 -11   7  16      128.84       75.13     20.19 o 
  -9   7  16       26.53       11.35      9.67 o 
  -7   7  16      314.91      293.41     12.94 o 
  -5   7  16      818.50      919.73     20.03 o 
  -3   7  16       28.50       26.12     11.05 o 
  -1   7  16        0.12        1.07      9.86 o 
   1   7  16       16.97       30.86     10.98 o 
  -8   8  16      352.29      377.01     46.07 o 
  -6   8  16      615.97      633.57     29.94 o 
  -4   8  16     1504.45     1450.94     27.35 o 
 -19   1  17      250.76      203.86     18.38 o 
 -17   1  17       36.14       48.17     20.44 o 
 -15   1  17      557.41      435.19     47.07 o 
 -13   1  17      967.36      898.58     20.33 o 
 -11   1  17      605.57      605.14     50.02 o 
  -9   1  17      122.24      115.83     12.77 o 
  -7   1  17      224.84      235.89     10.40 o 
  -5   1  17     6749.86     6575.28     47.73 o 
  -3   1  17      300.11      246.70      6.85 o 
  -1   1  17     1272.62     1279.77     13.45 o 
   1   1  17     1412.27     1454.97     27.14 o 
   3   1  17     1194.79     1210.96     26.52 o 
   5   1  17     1144.90     1154.19     50.91 o 
   7   1  17       11.77       62.28     32.32 o 
 -18   2  17        2.93       26.60     25.81 o 
 -16   2  17      383.53      318.16     20.90 o 
 -14   2  17      363.55      246.51     10.19 o 
 -12   2  17        1.57       -1.19     10.35 o 
 -10   2  17      269.36      286.90     12.01 o 
  -8   2  17       94.72      118.89      8.73 o 
  -6   2  17       10.54       36.13      4.45 o 
  -4   2  17       76.92       73.50      4.57 o 
  -2   2  17      160.87      124.63      4.61 o 
   0   2  17     6057.26     6010.70     39.94 o 
   2   2  17      158.84      133.38      6.80 o 
   4   2  17       19.73       25.74     10.21 o 
   6   2  17        1.48      -14.33     32.89 o 
 -17   3  17      110.20       86.73     25.66 o 
 -15   3  17      387.49      344.79     17.92 o 
 -13   3  17      646.52      708.33     30.62 o 
 -11   3  17      821.09      760.58     20.37 o 
  -9   3  17     1377.28     1436.40     33.72 o 
  -7   3  17       22.26       31.76      4.92 o 
  -5   3  17      294.15      336.03     11.92 o 
  -3   3  17     1333.73     1298.57     19.19 o 
  -1   3  17     1764.53     1777.95     18.68 o 
   1   3  17       28.48       24.55      5.41 o 
   3   3  17     1026.24     1072.53     36.20 o 
   5   3  17       49.11       29.02     12.82 o 
 -18   4  17      226.13      235.84     38.39 o 
 -16   4  17       19.00       17.81      8.00 o 
 -14   4  17     1434.64     1463.94     44.67 o 
 -12   4  17       24.95       29.15      9.99 o 
 -10   4  17      309.01      301.45     16.92 o 
  -8   4  17     2251.40     2211.89     26.89 o 
  -6   4  17      653.23      727.27     12.91 o 
  -4   4  17      455.74      534.09     19.32 o 
  -2   4  17     1244.28     1233.71     20.41 o 
   0   4  17     2330.43     2320.61     26.75 o 
   2   4  17      138.75      146.19      8.28 o 
   4   4  17     1232.91     1245.95     43.63 o 
   6   4  17      164.99      199.11     27.99 o 
 -15   5  17      350.44      301.26     14.07 o 
 -13   5  17      173.00      173.35     21.61 o 
 -11   5  17       44.77       58.73      6.00 o 
  -9   5  17     1047.50     1131.81     18.60 o 
  -7   5  17     1208.85     1120.83     21.94 o 
  -5   5  17        3.86       12.81     10.10 o 
  -3   5  17       24.57       25.73      6.54 o 
  -1   5  17      253.89      274.76     11.49 o 
   1   5  17      215.06      253.33     14.72 o 
   3   5  17        2.43        2.77      5.49 o 
 -14   6  17        1.71      -11.18     11.18 o 
 -12   6  17      320.26      283.95     21.93 o 
 -10   6  17       26.35       28.35     10.18 o 
  -8   6  17      896.64      777.08     44.10 o 
  -6   6  17     3522.87     3628.86     40.65 o 
  -4   6  17      953.42      862.03     16.57 o 
  -2   6  17      373.96      427.76     12.08 o 
   0   6  17      859.51      881.81     30.12 o 
   2   6  17        6.77        2.05      5.97 o 
 -11   7  17        2.28        0.50      5.95 o 
  -9   7  17       13.54       41.94     12.88 o 
  -7   7  17     1097.81     1053.75     21.49 o 
  -5   7  17      678.05      709.66     16.53 o 
  -3   7  17       23.91       10.94      8.71 o 
  -1   7  17       55.21       49.53     14.29 o 
 -18   0  18       10.35       13.79     28.28 o 
 -16   0  18     1527.67     1360.31     88.54 o 
 -14   0  18      842.53      738.63     45.04 o 
 -12   0  18     3801.14     3865.46     99.11 o 
 -10   0  18      642.77      660.73     27.03 o 
  -8   0  18     1083.68      928.20     15.66 o 
  -6   0  18     7221.07     7288.57     97.68 o 
  -4   0  18     1298.94     1171.91     26.48 o 
  -2   0  18      215.51      201.03      8.11 o 
   0   0  18       30.87       24.97      4.09 o 
   2   0  18     4992.87     4982.92    101.62 o 
   4   0  18      649.33      734.77     31.90 o 
   6   0  18      496.60      589.75     33.92 o 
 -19   1  18        0.02       15.59     13.36 o 
 -17   1  18       55.34       48.69     21.19 o 
 -15   1  18      497.42      348.61     44.21 o 
 -13   1  18      623.02      586.93     16.89 o 
 -11   1  18     1785.13     1664.00     31.07 o 
  -9   1  18      586.51      530.96     25.00 o 
  -7   1  18     1275.68     1163.65     14.48 o 
  -5   1  18      859.20      913.92     10.75 o 
  -3   1  18     1271.84     1113.51     17.29 o 
  -1   1  18      338.46      340.80      9.23 o 
   1   1  18      878.27      917.22     63.19 o 
   3   1  18      155.60      181.05     24.27 o 
   5   1  18        3.56       -4.65     11.21 o 
   7   1  18        0.90        7.45     16.58 o 
 -18   2  18       83.83       63.25     16.04 o 
 -16   2  18      576.72      490.04     22.70 o 
 -14   2  18     3393.48     2992.95     43.76 o 
 -12   2  18     2722.29     2747.60     38.75 o 
 -10   2  18       10.64       29.37      8.65 o 
  -8   2  18     6652.61     6479.83     66.14 o 
  -6   2  18      461.66      433.85      7.80 o 
  -4   2  18      310.61      258.43      6.54 o 
  -2   2  18      163.75      160.28      5.21 o 
   0   2  18     1997.09     1967.67     29.77 o 
   2   2  18      684.86      738.56     17.38 o 
   4   2  18      500.97      533.03     21.34 o 
   6   2  18      733.96      883.46     42.47 o 
 -17   3  18      130.78      123.45     21.52 o 
 -15   3  18        0.99        1.06      7.61 o 
 -13   3  18       93.59      103.97     16.55 o 
 -11   3  18      613.67      583.11     20.40 o 
  -9   3  18      188.07      154.37     12.69 o 
  -7   3  18      493.47      476.42     16.52 o 
  -5   3  18      580.01      518.77     11.14 o 
  -3   3  18      131.26      129.12      7.44 o 
  -1   3  18      159.92      165.38      6.59 o 
   1   3  18      564.13      503.75     16.11 o 
   3   3  18      349.13      379.55     16.96 o 
   5   3  18      275.40      251.05     16.59 o 
 -18   4  18      177.62      122.68     12.83 o 
 -16   4  18       30.13       26.79     10.66 o 
 -14   4  18        0.18       10.89      9.78 o 
 -12   4  18      102.30       87.38     20.61 o 
 -10   4  18      135.37      153.92      9.15 o 
  -8   4  18     4267.03     4149.44     44.58 o 
  -6   4  18     2693.09     2736.89     31.60 o 
  -4   4  18      511.78      477.24     19.67 o 
  -2   4  18     3320.35     3245.12     53.46 o 
   0   4  18      960.22      962.71     15.23 o 
   2   4  18        6.73       15.06      5.52 o 
   4   4  18      563.44      612.24     28.76 o 
 -15   5  18       38.76       36.21     11.65 o 
 -13   5  18      453.69      522.15     27.74 o 
 -11   5  18      356.13      357.36     18.11 o 
  -9   5  18        9.75       15.96     12.16 o 
  -7   5  18      151.19      156.65     16.22 o 
  -5   5  18      243.71      283.00     12.58 o 
  -3   5  18        2.13       -7.86      7.86 o 
  -1   5  18      472.77      421.14     12.25 o 
   1   5  18      182.74      169.06     14.20 o 
   3   5  18      633.27      718.42     26.27 o 
 -14   6  18      105.25       90.33     19.36 o 
 -12   6  18       49.08       49.75     16.05 o 
 -10   6  18      334.99      340.00     27.45 o 
  -8   6  18       23.94       36.36      8.74 o 
  -6   6  18      796.37      779.04     18.43 o 
  -4   6  18     1676.79     1790.71     24.42 o 
  -2   6  18     1073.54      997.10     21.28 o 
   0   6  18      121.59       86.23     13.73 o 
   2   6  18       96.08      112.16     13.37 o 
 -11   7  18      513.14      504.86     34.22 o 
  -9   7  18     1223.04     1249.77     27.34 o 
  -7   7  18      376.06      371.23     18.49 o 
  -5   7  18       33.67       42.77     13.49 o 
  -3   7  18      477.39      467.92     20.98 o 
  -1   7  18      460.97      507.25     21.50 o 
 -19   1  19      239.51      194.74     18.86 o 
 -17   1  19     1422.29     1529.07     87.56 o 
 -15   1  19       68.55       52.87     24.46 o 
 -13   1  19        8.28       19.99      6.55 o 
 -11   1  19      570.94      604.72     33.37 o 
  -9   1  19        3.38        5.28      8.26 o 
  -7   1  19        1.49        4.10      4.41 o 
  -5   1  19      394.15      370.59      6.33 o 
  -3   1  19      260.50      261.01      8.86 o 
  -1   1  19      633.59      607.53      8.74 o 
   1   1  19      229.18      227.47     16.37 o 
   3   1  19        8.38        7.41     35.82 o 
   5   1  19      160.25      238.26     49.27 o 
 -18   2  19     2136.78     2205.46     59.69 o 
 -16   2  19       35.35       18.29     12.47 o 
 -14   2  19       59.54       73.50      5.44 o 
 -12   2  19      628.31      656.68     23.30 o 
 -10   2  19     4285.20     4126.19     49.10 o 
  -8   2  19     3136.05     2920.31     37.24 o 
  -6   2  19      585.09      546.98      9.13 o 
  -4   2  19      163.32      135.35      6.03 o 
  -2   2  19     1519.59     1514.64     14.17 o 
   0   2  19     1435.50     1359.90     29.15 o 
   2   2  19        9.37        0.43      8.13 o 
   4   2  19      997.85     1125.56     29.33 o 
   6   2  19       22.57       29.31     18.53 o 
 -17   3  19      172.99      158.14     34.18 o 
 -15   3  19       81.77       88.76     17.09 o 
 -13   3  19      957.39      822.72     20.81 o 
 -11   3  19       24.37       35.58     11.48 o 
  -9   3  19       22.03       23.85      6.38 o 
  -7   3  19     3410.58     3449.65     35.00 o 
  -5   3  19        6.64        7.20      6.07 o 
  -3   3  19       86.90      120.98      6.27 o 
  -1   3  19        8.81       20.82      4.67 o 
   1   3  19     1988.43     1817.31     42.83 o 
   3   3  19      158.96      116.58     16.34 o 
   5   3  19       93.49       97.48     14.55 o 
 -16   4  19      732.55      732.54     26.20 o 
 -14   4  19        9.75       36.60     13.30 o 
 -12   4  19       51.08       81.31     20.83 o 
 -10   4  19      103.08      122.03     12.55 o 
  -8   4  19    13670.73    13444.52    143.42 o 
  -6   4  19     2776.46     2689.35     31.71 o 
  -4   4  19      581.38      540.96     11.79 o 
  -2   4  19    10029.69    10159.06    104.86 o 
   0   4  19      141.30      155.46     10.41 o 
   2   4  19      659.91      604.88     35.95 o 
   4   4  19      827.44      988.47     31.12 o 
 -15   5  19       27.30       29.15      9.54 o 
 -13   5  19      353.26      322.55     28.05 o 
 -11   5  19        0.42        6.01      8.28 o 
  -9   5  19      455.50      543.31     16.59 o 
  -7   5  19       13.06       20.24     10.23 o 
  -5   5  19       25.89       47.34     12.44 o 
  -3   5  19       10.47       30.79      9.66 o 
  -1   5  19       53.95       26.99      8.05 o 
   1   5  19       17.92        8.90      6.37 o 
   3   5  19        0.12       -3.00     12.74 o 
 -14   6  19       11.27       21.80     18.26 o 
 -12   6  19       47.09       56.70     18.80 o 
 -10   6  19      365.71      326.59     14.62 o 
  -8   6  19      785.18      854.10     22.73 o 
  -6   6  19      590.61      559.75     22.15 o 
  -4   6  19     1772.76     1714.62     43.64 o 
  -2   6  19     3052.00     3207.47     47.73 o 
   0   6  19      301.71      240.70     18.52 o 
 -11   7  19      325.05      347.67     28.04 o 
  -9   7  19      928.05     1018.98     23.90 o 
  -7   7  19       33.46       17.39      9.26 o 
  -5   7  19       58.75       63.39     16.34 o 
  -3   7  19       70.96       67.19     11.13 o 
 -18   0  20      142.14       55.90     34.68 o 
 -16   0  20      573.86      533.65     45.35 o 
 -14   0  20       32.98       31.19     25.88 o 
 -12   0  20    11169.80    11271.44    289.98 o 
 -10   0  20    21725.49    21514.35    305.53 o 
  -8   0  20       50.03       55.99      8.52 o 
  -6   0  20      137.45      187.83      8.62 o 
  -4   0  20       78.97       48.96      9.89 o 
  -2   0  20       43.75       36.39      4.10 o 
   0   0  20     3908.19     3784.16     78.71 o 
   2   0  20      192.25      224.03     21.29 o 
   4   0  20      115.94      131.14     34.48 o 
 -19   1  20        2.34        8.56     19.44 o 
 -17   1  20       98.42       97.68     24.27 o 
 -15   1  20      362.71      266.50     47.88 o 
 -13   1  20       28.97       50.96     15.98 o 
 -11   1  20      266.90      295.60     25.67 o 
  -9   1  20      802.49      792.38     13.71 o 
  -7   1  20      117.17       80.90      5.45 o 
  -5   1  20       62.18       86.34      5.56 o 
  -3   1  20      107.92      125.06      5.54 o 
  -1   1  20     1985.66     1943.55     14.97 o 
   1   1  20        3.26       29.68     10.58 o 
   3   1  20      382.33      427.17     22.46 o 
   5   1  20       15.87       50.86     17.85 o 
 -18   2  20        6.14       26.88     15.49 o 
 -16   2  20       15.96       10.12      7.72 o 
 -14   2  20      325.33      334.67     13.62 o 
 -12   2  20     3255.53     3090.35     46.95 o 
 -10   2  20    16618.14    16706.32    186.18 o 
  -8   2  20     4823.57     4748.64     50.62 o 
  -6   2  20      200.92      188.71      9.05 o 
  -4   2  20        6.35        3.80      3.50 o 
  -2   2  20      889.13      848.89      9.24 o 
   0   2  20      346.58      359.61      8.26 o 
   2   2  20      827.91      788.36     24.61 o 
   4   2  20      156.51      164.24     34.23 o 
 -17   3  20      407.85      447.92     25.51 o 
 -15   3  20      264.31      280.96      9.92 o 
 -13   3  20       45.33       56.13     12.31 o 
 -11   3  20       91.80       84.11     13.88 o 
  -9   3  20      888.82      777.90     12.90 o 
  -7   3  20     1206.45     1302.68     18.32 o 
  -5   3  20      106.40      123.71      7.09 o 
  -3   3  20      598.35      686.76     11.63 o 
  -1   3  20      332.77      363.23      7.48 o 
   1   3  20     2128.35     2119.10    152.93 o 
   3   3  20      497.07      548.25     21.23 o 
 -16   4  20        7.02        5.39     10.32 o 
 -14   4  20        5.18       41.46     14.61 o 
 -12   4  20      447.69      563.23     18.83 o 
 -10   4  20     1048.76      891.10     22.87 o 
  -8   4  20     2629.35     2677.94     34.55 o 
  -6   4  20      155.13      124.04     14.60 o 
  -4   4  20       17.81       46.52      8.12 o 
  -2   4  20       93.87       67.81      9.47 o 
   0   4  20      196.68      158.94      7.46 o 
   2   4  20      273.37      307.57     23.18 o 
 -15   5  20       84.38       62.67     27.97 o 
 -13   5  20      175.51      171.54     22.31 o 
 -11   5  20      645.51      598.97     30.03 o 
  -9   5  20     1002.68      974.29     19.27 o 
  -7   5  20        8.65        7.48      8.42 o 
  -5   5  20       49.42       61.28     10.35 o 
  -3   5  20      560.79      507.50     15.21 o 
  -1   5  20       20.38       19.74      9.47 o 
   1   5  20        6.04        2.44      6.09 o 
 -14   6  20      111.90       86.40     24.84 o 
 -12   6  20      163.42      175.23     20.27 o 
 -10   6  20       60.55       40.71     10.36 o 
  -8   6  20      720.03      781.95     22.19 o 
  -6   6  20     1042.58      959.52     32.41 o 
  -4   6  20     1679.65     1712.13     62.33 o 
  -2   6  20       35.32        9.76     11.22 o 
   0   6  20      478.66      448.19     21.61 o 
 -11   7  20      567.37      695.35     48.84 o 
  -9   7  20        1.53       -8.68      8.68 o 
  -7   7  20      128.15      186.66     23.71 o 
  -5   7  20       79.27       33.94     11.16 o 
  -3   7  20      363.59      413.53     21.98 o 
 -19   1  21      379.84      331.66     22.00 o 
 -17   1  21        3.64       10.20     19.68 o 
 -15   1  21      457.23      490.71     30.13 o 
 -13   1  21      999.55      855.03     37.57 o 
 -11   1  21      577.85      537.70     13.85 o 
  -9   1  21      159.44      160.61      7.27 o 
  -7   1  21      912.73     1003.02     11.33 o 
  -5   1  21     4851.92     4623.77     39.07 o 
  -3   1  21        9.94       23.32      4.16 o 
  -1   1  21       39.08       30.60      2.83 o 
   1   1  21      638.84      679.86     40.59 o 
   3   1  21      104.20       94.24     21.01 o 
 -18   2  21      347.38      378.36     24.04 o 
 -16   2  21       57.78       40.19     14.58 o 
 -14   2  21       72.55       91.74      7.57 o 
 -12   2  21     1901.12     1824.76     40.75 o 
 -10   2  21     2729.91     2486.35     34.17 o 
  -8   2  21        0.92        7.64      7.22 o 
  -6   2  21      121.27      150.08     10.54 o 
  -4   2  21       46.90       15.29      4.50 o 
  -2   2  21      673.34      638.43      8.61 o 
   0   2  21       36.49       17.14      2.63 o 
   2   2  21       51.52       52.79     16.88 o 
   4   2  21      347.75      434.96     22.22 o 
 -17   3  21      228.29      168.05     42.82 o 
 -15   3  21      188.07      255.48     12.09 o 
 -13   3  21      200.45      280.54     22.68 o 
 -11   3  21       59.29       42.85     13.44 o 
  -9   3  21      526.96      425.53      8.58 o 
  -7   3  21       11.36       22.45      5.71 o 
  -5   3  21      229.63      230.80     11.93 o 
  -3   3  21       54.10       71.64      5.68 o 
  -1   3  21      222.12      211.70      6.13 o 
   1   3  21      318.20      331.28     24.12 o 
   3   3  21        1.29        7.31     10.74 o 
 -16   4  21       17.25        9.72      7.52 o 
 -14   4  21      141.89      158.94     16.40 o 
 -12   4  21      437.05      467.23     19.30 o 
 -10   4  21      772.19      743.37     12.47 o 
  -8   4  21        0.23        5.77      6.30 o 
  -6   4  21      299.65      323.31     18.44 o 
  -4   4  21       56.92       37.64      7.91 o 
  -2   4  21     3118.29     3022.77     44.38 o 
   0   4  21       32.53       25.19      7.22 o 
   2   4  21      105.26       86.44     15.88 o 
 -15   5  21        0.02      -10.93     14.94 o 
 -13   5  21       11.74        2.64     14.43 o 
 -11   5  21      238.22      177.93     15.99 o 
  -9   5  21      136.47      157.46     11.52 o 
  -7   5  21      778.56      807.88     27.26 o 
  -5   5  21       11.98       19.47      7.46 o 
  -3   5  21      448.63      450.32     13.93 o 
  -1   5  21     1296.80     1220.90     33.36 o 
   1   5  21        9.82        3.56     13.07 o 
 -14   6  21      354.62      427.39     53.72 o 
 -12   6  21      433.56      327.71     22.61 o 
 -10   6  21        9.26        5.31     17.71 o 
  -8   6  21      150.94      117.36     13.53 o 
  -6   6  21     1029.56     1070.38     21.76 o 
  -4   6  21     1220.75     1129.24     23.12 o 
  -2   6  21      455.82      420.14     18.85 o 
  -9   7  21      107.65       63.78     14.84 o 
  -7   7  21      453.83      486.36     22.55 o 
  -5   7  21        9.72        9.42     16.83 o 
 -18   0  22      183.76      138.59     40.43 o 
 -16   0  22       89.73       82.81     52.73 o 
 -14   0  22        0.42       11.38     25.03 o 
 -12   0  22    16219.98    16594.56    388.92 o 
 -10   0  22     5623.32     5276.70     68.19 o 
  -8   0  22      418.79      452.50     14.24 o 
  -6   0  22     2235.42     2195.52     35.66 o 
  -4   0  22      712.29      518.84     12.14 o 
  -2   0  22      795.82      749.23     11.15 o 
   0   0  22       19.53       20.49     22.96 o 
   2   0  22     1386.09     1521.47     46.85 o 
   4   0  22      172.49      177.27     25.95 o 
 -19   1  22       20.66        5.88     17.23 o 
 -17   1  22      275.69      322.14     31.09 o 
 -15   1  22       91.59       99.43     22.64 o 
 -13   1  22       36.14       44.63      9.68 o 
 -11   1  22     1051.23     1088.72     47.36 o 
  -9   1  22      914.32      963.43     19.74 o 
  -7   1  22      677.91      619.08      9.49 o 
  -5   1  22        5.06        4.62      4.21 o 
  -3   1  22      865.24      884.77     11.23 o 
  -1   1  22      495.31      460.35     14.38 o 
   1   1  22       10.37        0.64     23.11 o 
   3   1  22       27.28       17.53     12.86 o 
 -18   2  22      135.38      136.71     20.03 o 
 -16   2  22      115.53       98.75     14.88 o 
 -14   2  22      971.32      914.27     24.02 o 
 -12   2  22     2225.58     2466.32     38.48 o 
 -10   2  22     1324.73     1191.04     23.34 o 
  -8   2  22      200.49      147.74     18.22 o 
  -6   2  22     1177.22     1114.26     12.43 o 
  -4   2  22     7831.69     7248.11     58.60 o 
  -2   2  22     2248.70     2046.58     24.17 o 
   0   2  22        3.30        6.52      9.86 o 
   2   2  22      121.09      129.27     15.64 o 
 -17   3  22      278.16      324.51     19.18 o 
 -15   3  22       18.58       11.51      6.80 o 
 -13   3  22      181.64      183.81     15.18 o 
 -11   3  22      620.39      606.80     19.81 o 
  -9   3  22      630.61      573.59     20.06 o 
  -7   3  22     1573.81     1459.45     19.83 o 
  -5   3  22      132.75      123.30     15.13 o 
  -3   3  22      833.07      859.72     10.82 o 
  -1   3  22     1135.02     1042.50     30.95 o 
   1   3  22      194.51      289.76     16.49 o 
   3   3  22      421.21      430.64     35.06 o 
 -16   4  22       77.75       74.62     12.01 o 
 -14   4  22     1055.27     1034.41     36.41 o 
 -12   4  22      573.33      605.81     20.85 o 
 -10   4  22        9.70       13.36      6.56 o 
  -8   4  22      244.00      237.49      9.09 o 
  -6   4  22      922.68      950.92     19.95 o 
  -4   4  22      475.68      486.77     12.64 o 
  -2   4  22      821.79      696.45     23.94 o 
   0   4  22       42.82       26.34      6.47 o 
   2   4  22      349.64      418.68     28.21 o 
 -15   5  22       94.85      102.72     18.29 o 
 -13   5  22      931.75      933.20     29.04 o 
 -11   5  22      381.98      373.16     38.58 o 
  -9   5  22       43.47       57.82     14.35 o 
  -7   5  22        5.89        6.89      8.94 o 
  -5   5  22      111.07      104.35     11.30 o 
  -3   5  22      395.14      386.94     13.34 o 
  -1   5  22        3.87       -4.74      7.59 o 
 -12   6  22       15.70       18.12     15.58 o 
 -10   6  22       50.77       46.29      9.56 o 
  -8   6  22     1130.47     1239.82     22.24 o 
  -6   6  22       66.68       34.05     11.78 o 
  -4   6  22       87.28       22.30     15.11 o 
  -2   6  22      173.73      114.20     10.78 o 
 -19   1  23       92.33       69.81     19.06 o 
 -17   1  23      141.38      155.70     27.55 o 
 -15   1  23      418.67      374.88     29.20 o 
 -13   1  23     1478.60     1417.31    123.38 o 
 -11   1  23      298.34      288.01     19.01 o 
  -9   1  23      158.93      192.72      5.39 o 
  -7   1  23        5.32       -1.29      4.04 o 
  -5   1  23     1402.28     1294.02     15.33 o 
  -3   1  23     1727.19     1726.83     17.24 o 
  -1   1  23      109.47       61.72      8.05 o 
   1   1  23       34.37       49.20     15.22 o 
   3   1  23       98.82      105.66     19.26 o 
 -18   2  23       41.03       47.02     17.82 o 
 -16   2  23       24.63       18.08     12.96 o 
 -14   2  23     1842.97     1846.08     31.67 o 
 -12   2  23     3562.77     3606.78     59.86 o 
 -10   2  23      368.35      429.13     16.65 o 
  -8   2  23        0.01       -3.96      4.62 o 
  -6   2  23       42.57       67.13      8.01 o 
  -4   2  23     1357.49     1310.92     13.61 o 
  -2   2  23      467.30      510.27     10.81 o 
   0   2  23       51.82       88.83     20.80 o 
   2   2  23      183.63      209.58     17.64 o 
 -17   3  23       15.31       14.13     12.90 o 
 -15   3  23       60.82      130.29     18.22 o 
 -13   3  23     2015.40     2119.31     44.11 o 
 -11   3  23       20.23       11.74      9.91 o 
  -9   3  23     1088.13     1125.13     24.52 o 
  -7   3  23       21.19       23.46      5.88 o 
  -5   3  23     2863.28     2837.35     29.22 o 
  -3   3  23      300.84      298.95      8.43 o 
  -1   3  23       41.50       42.57      9.08 o 
   1   3  23      525.39      572.60     27.76 o 
 -16   4  23      491.92      433.38     14.13 o 
 -14   4  23     2294.63     2562.31     46.82 o 
 -12   4  23       47.45       71.68     12.68 o 
 -10   4  23      106.68      131.45      8.75 o 
  -8   4  23        5.47       10.00      7.08 o 
  -6   4  23      523.61      518.50     14.06 o 
  -4   4  23       38.40       33.78     11.30 o 
  -2   4  23      104.99       67.82      8.06 o 
   0   4  23      152.99      160.25     23.05 o 
 -15   5  23      276.56      296.63     22.07 o 
 -13   5  23      354.57      362.01     22.61 o 
 -11   5  23        0.04        5.46     12.39 o 
  -9   5  23      247.05      321.61     11.31 o 
  -7   5  23        4.19        9.66      7.26 o 
  -5   5  23       11.52       29.25      8.69 o 
  -3   5  23       34.59       32.17      9.62 o 
  -1   5  23      322.04      267.34     19.38 o 
 -12   6  23       69.22      104.38     18.64 o 
 -10   6  23        0.88      -10.12     15.71 o 
  -8   6  23      113.76      115.35     24.33 o 
  -6   6  23        2.87       13.35     11.72 o 
  -4   6  23       20.03       38.39     20.33 o 
 -18   0  24        0.02       16.82     32.55 o 
 -16   0  24      215.73      306.42     66.21 o 
 -14   0  24      279.43      335.47     38.49 o 
 -12   0  24     1516.48     1560.34     50.00 o 
 -10   0  24        7.67        5.63      4.40 o 
  -8   0  24      421.91      331.09     41.26 o 
  -6   0  24     6608.03     5591.02     83.80 o 
  -4   0  24        0.23        7.24      6.51 o 
  -2   0  24      940.57      921.06     45.66 o 
   0   0  24      119.49       76.59     17.84 o 
   2   0  24        3.39       19.66     18.67 o 
 -19   1  24      161.23      175.38     22.12 o 
 -17   1  24      130.72      165.59     34.04 o 
 -15   1  24      181.58      186.75     25.62 o 
 -13   1  24      176.63      130.80     12.57 o 
 -11   1  24     1435.78     1339.56     42.27 o 
  -9   1  24        0.02        4.17      5.93 o 
  -7   1  24       98.58      124.25      6.56 o 
  -5   1  24      564.12      478.49     11.00 o 
  -3   1  24      248.09      221.29      6.65 o 
  -1   1  24      270.57      327.01     22.27 o 
   1   1  24       40.71       47.16     21.29 o 
 -18   2  24       45.32       59.15     18.69 o 
 -16   2  24      134.45      123.78     16.10 o 
 -14   2  24     1217.04     1141.03     41.25 o 
 -12   2  24      106.68      111.72     12.69 o 
 -10   2  24      854.79      868.70     20.20 o 
  -8   2  24       70.94       57.69      5.88 o 
  -6   2  24      463.85      383.45     10.10 o 
  -4   2  24       79.00       77.47      6.56 o 
  -2   2  24      277.51      260.26      9.96 o 
   0   2  24      773.38      707.43     22.54 o 
   2   2  24      241.98      267.98     19.74 o 
 -17   3  24        0.10        1.15     15.35 o 
 -15   3  24     1463.71     1578.86     33.23 o 
 -13   3  24      293.90      311.96     21.16 o 
 -11   3  24       28.96       23.84     10.72 o 
  -9   3  24      188.39      245.05     11.95 o 
  -7   3  24        4.59       14.25      7.87 o 
  -5   3  24      329.35      397.65      9.21 o 
  -3   3  24      491.93      556.75     11.69 o 
  -1   3  24      429.37      467.86     19.58 o 
   1   3  24        5.00       17.36     13.74 o 
 -16   4  24      473.46      421.01     37.77 o 
 -14   4  24     1625.86     1628.42     37.24 o 
 -12   4  24       59.24       61.12     14.18 o 
 -10   4  24       65.85       39.99      7.95 o 
  -8   4  24      215.24      269.48      9.63 o 
  -6   4  24      202.12      145.42      9.40 o 
  -4   4  24      420.32      442.43     11.61 o 
  -2   4  24       16.44       23.54      6.24 o 
   0   4  24      178.38      194.27     46.19 o 
 -15   5  24     1123.48     1107.23     31.02 o 
 -13   5  24      520.70      553.67     38.21 o 
 -11   5  24       86.27       82.84     18.67 o 
  -9   5  24        4.46        4.72      6.74 o 
  -7   5  24       18.24        9.26      9.23 o 
  -5   5  24        0.12       -0.86      8.27 o 
  -3   5  24      446.08      451.38     19.08 o 
 -12   6  24       78.87       71.13     21.04 o 
 -10   6  24        2.50       14.72     17.03 o 
  -8   6  24      101.11       91.86     19.39 o 
  -6   6  24       31.58       21.20      9.00 o 
 -19   1  25        0.33       -2.04     16.82 o 
 -17   1  25      250.61      322.04     39.32 o 
 -15   1  25      370.98      419.99     30.77 o 
 -13   1  25       95.93      106.83     15.78 o 
 -11   1  25      853.82      864.48     24.21 o 
  -9   1  25      236.35      169.59      5.78 o 
  -7   1  25      614.75      663.49     13.29 o 
  -5   1  25      123.52      115.84     11.43 o 
  -3   1  25        1.22        0.97      3.42 o 
  -1   1  25      439.00      491.93     27.37 o 
   1   1  25      295.93      397.79     20.41 o 
 -18   2  25       46.38       45.83     17.22 o 
 -16   2  25        1.73       -0.43     21.62 o 
 -14   2  25      682.35      656.72     23.06 o 
 -12   2  25      988.80     1125.42     27.87 o 
 -10   2  25       72.13      100.15     10.56 o 
  -8   2  25      570.29      472.45     11.82 o 
  -6   2  25       73.37       96.75      6.42 o 
  -4   2  25     1293.86     1288.68     28.94 o 
  -2   2  25       84.06       97.38     12.04 o 
   0   2  25      503.97      614.92     22.30 o 
 -17   3  25       16.24       18.33     16.45 o 
 -15   3  25      224.50      186.65     18.76 o 
 -13   3  25      511.36      447.08     17.92 o 
 -11   3  25      189.19      172.52     23.16 o 
  -9   3  25      112.17      170.61     19.09 o 
  -7   3  25      114.83       86.08     12.15 o 
  -5   3  25      525.80      484.72     15.51 o 
  -3   3  25       73.09       63.48      5.84 o 
  -1   3  25        1.18        3.48     21.34 o 
 -16   4  25      668.49      802.46     29.98 o 
 -14   4  25     2409.68     2493.04     41.93 o 
 -12   4  25       66.82       62.35     14.67 o 
 -10   4  25        0.91       -2.29     10.12 o 
  -8   4  25      321.67      324.12     11.74 o 
  -6   4  25       67.45       51.14      7.27 o 
  -4   4  25        3.38       13.28      7.44 o 
  -2   4  25      178.34      195.90     16.44 o 
 -13   5  25       97.47      113.95     16.04 o 
 -11   5  25      152.21      175.20     15.20 o 
  -9   5  25      131.33      111.90     27.74 o 
  -7   5  25      534.22      506.45     15.35 o 
  -5   5  25       99.82       86.23      9.50 o 
  -3   5  25       28.46       29.07      8.44 o 
  -8   6  25      742.12      640.19     28.04 o 
 -18   0  26       58.35       49.25     37.36 o 
 -16   0  26       20.82      -33.87     33.87 o 
 -14   0  26     2239.82     2479.60    116.91 o 
 -12   0  26      347.02      442.42     19.99 o 
 -10   0  26       91.60       92.48      9.22 o 
  -8   0  26      381.41      390.35     20.78 o 
  -6   0  26     2419.25     2149.79     32.29 o 
  -4   0  26      349.87      323.49      8.74 o 
  -2   0  26        1.92      -10.17     13.47 o 
   0   0  26      896.90     1062.27     55.68 o 
 -17   1  26      285.33      299.66     22.00 o 
 -15   1  26        0.85       19.18     19.76 o 
 -13   1  26      431.43      386.24     33.75 o 
 -11   1  26      435.13      349.65     17.90 o 
  -9   1  26      197.51      188.58      6.72 o 
  -7   1  26       10.07        6.02      4.47 o 
  -5   1  26      127.79      119.76      7.02 o 
  -3   1  26      617.15      448.30     27.63 o 
  -1   1  26       19.61        9.99     10.52 o 
 -18   2  26      102.89      119.17     19.42 o 
 -16   2  26      271.63      329.50     71.28 o 
 -14   2  26       59.19       96.22      8.52 o 
 -12   2  26        3.42       14.14      5.91 o 
 -10   2  26      342.78      283.65      9.55 o 
  -8   2  26      794.46      844.72     12.34 o 
  -6   2  26       59.42       26.38      5.53 o 
  -4   2  26      345.04      350.37     10.03 o 
  -2   2  26       87.90      108.21     12.94 o 
   0   2  26      799.14      932.78     77.15 o 
 -17   3  26      140.46      170.80     22.63 o 
 -15   3  26      473.94      458.13     23.25 o 
 -13   3  26       25.32       50.73     20.07 o 
 -11   3  26      576.89      568.46     22.31 o 
  -9   3  26       19.91       19.09      8.57 o 
  -7   3  26       39.08       37.03      7.57 o 
  -5   3  26       73.77       52.68     11.71 o 
  -3   3  26      129.36      162.71     16.11 o 
  -1   3  26       17.38       44.55     16.69 o 
 -16   4  26        1.76       55.85     20.31 o 
 -14   4  26        1.74        3.60     24.91 o 
 -12   4  26       95.51      122.76     16.00 o 
 -10   4  26       87.97       55.01     13.68 o 
  -8   4  26      239.76      273.21     13.28 o 
  -6   4  26      168.21      151.12     14.34 o 
  -4   4  26       28.05       31.68      6.54 o 
 -13   5  26        6.29      -15.53     16.24 o 
 -11   5  26      140.54      139.37     14.79 o 
  -9   5  26       53.71       26.40      7.44 o 
  -7   5  26       15.50        9.82      8.15 o 
  -5   5  26        2.60       11.10      8.05 o 
 -17   1  27     1937.18     2192.06     45.44 o 
 -15   1  27      193.34      144.15     17.94 o 
 -13   1  27     1509.02     1448.62     95.54 o 
 -11   1  27       93.06      165.10     20.38 o 
  -9   1  27       36.86       65.10     14.14 o 
  -7   1  27        1.16        3.38      4.83 o 
  -5   1  27      309.95      299.30     14.67 o 
  -3   1  27       71.07       73.19     20.63 o 
  -1   1  27      272.89      346.78     18.25 o 
 -18   2  27        7.15       12.13     15.80 o 
 -16   2  27       52.68       29.56     14.78 o 
 -14   2  27       31.18       23.51      4.67 o 
 -12   2  27       16.63       11.32      5.81 o 
 -10   2  27      107.74       81.18      8.92 o 
  -8   2  27     1169.36     1177.82     16.26 o 
  -6   2  27       75.64       53.11      6.69 o 
  -4   2  27        0.32       15.43      5.26 o 
  -2   2  27       41.02       20.77     19.31 o 
 -17   3  27        0.88       -4.55     17.63 o 
 -15   3  27     1560.17     1623.45     43.69 o 
 -13   3  27        6.77        8.09     12.58 o 
 -11   3  27      292.98      339.46     17.56 o 
  -9   3  27      557.79      581.25     13.88 o 
  -7   3  27      179.51      171.32     11.65 o 
  -5   3  27      109.98      100.67     15.35 o 
  -3   3  27       69.91       44.72     12.40 o 
 -14   4  27      899.04      969.97     26.77 o 
 -12   4  27      191.56      182.47     16.07 o 
 -10   4  27      269.86      289.42     18.43 o 
  -8   4  27      240.89      210.95     13.01 o 
  -6   4  27      330.22      354.59      9.93 o 
  -4   4  27      504.84      578.89     23.68 o 
 -11   5  27        0.00      -10.45     12.65 o 
  -9   5  27      204.41      277.05     38.80 o 
  -7   5  27      697.08      682.48     15.96 o 
 -18   0  28     1330.91     1389.53     81.65 o 
 -16   0  28      459.76      519.17     51.23 o 
 -14   0  28      206.19      203.15     36.17 o 
 -12   0  28       64.70       88.90     27.99 o 
 -10   0  28      215.85      226.56     22.05 o 
  -8   0  28      141.03      220.70      9.29 o 
  -6   0  28       57.00       68.50      8.54 o 
  -4   0  28       68.75       53.63     15.20 o 
  -2   0  28     2232.91     2871.29     87.69 o 
 -17   1  28      462.70      482.49     26.35 o 
 -15   1  28        5.07       27.51     27.43 o 
 -13   1  28      249.56      226.04     26.51 o 
 -11   1  28      113.87       68.57      6.96 o 
  -9   1  28       48.36       33.95      5.18 o 
  -7   1  28      123.94      172.77      8.98 o 
  -5   1  28       40.32       24.81      5.49 o 
  -3   1  28       25.41       43.76     15.77 o 
 -16   2  28     4500.41     5007.10     84.40 o 
 -14   2  28       46.40       35.93     18.38 o 
 -12   2  28       26.34        9.36      7.90 o 
 -10   2  28        1.23        0.80     12.69 o 
  -8   2  28      918.33      900.98     14.10 o 
  -6   2  28      182.47      182.77      8.80 o 
  -4   2  28      129.21      198.77     16.43 o 
 -15   3  28      458.99      502.59     21.06 o 
 -13   3  28      353.75      393.32     19.00 o 
 -11   3  28      447.76      470.42     14.71 o 
  -9   3  28      832.89      925.24     26.19 o 
  -7   3  28       36.07       51.49      7.35 o 
  -5   3  28        5.15       10.71      6.52 o 
 -14   4  28      112.76      127.56     29.33 o 
 -12   4  28      162.33      144.09     18.12 o 
 -10   4  28      679.85      757.03     33.34 o 
  -8   4  28       36.95       17.74     11.39 o 
  -6   4  28      177.01      143.40     16.82 o 
 -17   1  29        2.21       38.48     25.03 o 
 -15   1  29      985.31     1026.64     31.47 o 
 -13   1  29      392.37      393.07     18.59 o 
 -11   1  29      481.08      378.46     19.62 o 
  -9   1  29      106.70       84.06      6.65 o 
  -7   1  29      823.21      733.87     13.29 o 
  -5   1  29       62.22       67.62      9.42 o 
  -3   1  29       58.68       85.35     13.14 o 
 -16   2  29      270.61      308.63     25.28 o 
 -14   2  29      200.77      186.87     23.76 o 
 -12   2  29       28.08       30.32      9.45 o 
 -10   2  29        0.04        9.58      6.88 o 
  -8   2  29        0.12       -4.17      6.73 o 
  -6   2  29        3.08        8.94      5.77 o 
  -4   2  29      345.97      448.73     17.88 o 
 -15   3  29        3.26       33.71     17.99 o 
 -13   3  29      756.34      878.27     36.01 o 
 -11   3  29      562.46      503.02     20.47 o 
  -9   3  29      335.28      410.92     18.73 o 
  -7   3  29        2.24       -3.10      8.05 o 
  -5   3  29      567.47      549.42     38.32 o 
 -12   4  29      330.04      379.04     17.99 o 
 -10   4  29      449.97      366.19     39.61 o 
  -8   4  29       43.66       48.82      9.64 o 
 -16   0  30     1397.07     1587.23     76.77 o 
 -14   0  30        2.44       83.60     32.42 o 
 -12   0  30      223.24      399.21     58.81 o 
 -10   0  30        6.89       34.80      6.98 o 
  -8   0  30     1834.71     1880.86     29.03 o 
  -6   0  30      264.21      265.20     17.31 o 
  -4   0  30       63.51       92.86     18.02 o 
 -17   1  30        2.98        1.55     17.60 o 
 -15   1  30       17.93       22.85     17.29 o 
 -13   1  30       20.47       27.65     15.32 o 
 -11   1  30      299.68      250.81     13.74 o 
  -9   1  30        0.06        7.14      5.81 o 
  -7   1  30       41.06       44.98      6.07 o 
  -5   1  30       73.59       67.76     12.61 o 
 -16   2  30      152.19      245.19     25.47 o 
 -14   2  30      241.49      208.11     17.99 o 
 -12   2  30        3.19        8.21      8.03 o 
 -10   2  30      351.58      246.54     39.51 o 
  -8   2  30      188.00      254.86      9.91 o 
  -6   2  30      485.15      464.56     17.65 o 
 -13   3  30      385.36      402.30     16.44 o 
 -11   3  30      158.76      166.86     23.17 o 
  -9   3  30      354.20      370.52     12.37 o 
  -7   3  30      119.53      165.34     19.05 o 
 -15   1  31      299.70      348.31     20.48 o 
 -13   1  31      492.41      611.00     22.15 o 
 -11   1  31       22.56       19.37     10.85 o 
  -9   1  31      157.28      164.80     13.25 o 
  -7   1  31       35.95       34.65      5.98 o 
 -14   2  31       83.71       59.57     20.60 o 
 -12   2  31     1139.82     1226.49     73.75 o 
 -10   2  31      653.93      657.16     28.55 o 
  -8   2  31        8.17        4.31      6.39 o 
 -11   3  31      488.62      484.72     25.32 o 
 -14   0  32      856.19     1000.51     58.85 o 
 -12   0  32        8.61        6.06     12.14 o 
 -10   0  32      537.54      502.06     18.50 o 
  -8   0  32       53.76       47.63      8.11 o 
 -13   1  32      141.53      186.06     29.88 o 
 -11   1  32        0.20        6.36      7.99 o 
  -9   1  32      314.69      380.67     10.02 o 
 -12   2  32      447.22      543.05     27.64 o 
 -10   2  32      280.66      303.94     16.89 o 
                                                 
